# Supplementary material for: Whole-Genome Methylation Analysis Reveals Epigenetic Variation in Cloned and Donor Pigs
Source: Front Genet. 2020 Feb 20;11:23. doi: 10.3389/fgene.2020.00023 (PMC7046149; doi:10.3389/fgene.2020.00023)
Supplement: Supplementary file 1 [file DataSheet_1.zip]

Archive with 11 entries (11 files):
- Sup Material/Image S1.DOC
- Sup Material/Sup File S1.XLSX
- Sup Material/Sup File S10.DOCX
- Sup Material/Sup File S2.XLSX
- Sup Material/Sup File S3.DOCX
- Sup Material/Sup File S4.DOCX
- Sup Material/Sup File S5.DOCX
- Sup Material/Sup File S6.DOCX
- Sup Material/Sup File S7.DOCX
- Sup Material/Sup File S8.DOCX
- Sup Material/Sup File S9.DOCX
