# Supplementary material for: Whole-Genome Methylation Analysis Reveals Epigenetic Variation in Cloned and Donor Pigs
Source: Front Genet. 2020 Feb 20;11:23. doi: 10.3389/fgene.2020.00023 (PMC7046149; doi:10.3389/fgene.2020.00023)
Supplement: Supplementary file 1 [file DataSheet_1.zip › Sup Material/Sup File S1.XLSX]

## Sheet: Sheet1
DMGs of the two pigs in the blood. Seq_start/Seq_end is the starting/ ending position of the methylation sequence in genome, respectively; MeanRatio is the mean ratio of methylation of the Cytosine cites of the pig; TotalC is total Cytosine cites of this sequence; MethDif is the differences in methylation levels between cloned and donor pigs; P-value is the P-value of Fisher t test; Meth_directio…
Gene_Number	Gene_Name	Chromome	Seq_start	Seq_end	MeanRatio_DP	TotalC_DP	meanRatio_CP	totalC_CP	methDif_CP-DP	P-value	Meth_direction
ENSSSCG00000004028	C6orf118	1	3464002	3464015	0.324	35	0.802	40	0.478	2.56e-05	strongHyper
ENSSSCG00000004049	ACAT2	1	7618665	7618858	0.645	71	0.265	60	-0.38	2.03e-05	strongHypo
ENSSSCG00000024019	GTF2H5	1	8899407	8899435	0.518	52	0.0728	51	-0.445	9.94e-07	strongHypo
ENSSSCG00000004090	ZBTB2	1	14859404	14859471	0.455	37	0.951	40	0.496	1.76e-06	strongHyper
ENSSSCG00000034139	EYA4	1	30249190	30249406	0.479	75	0.859	81	0.38	3.56e-07	strongHyper
ENSSSCG00000004332	BACH2	1	58060632	58060720	0.159	101	0.616	150	0.457	2.97e-13	strongHyper
ENSSSCG00000004457	DOPEY1	1	83166990	83167024	0.81	40	0.301	54	-0.509	1.3e-06	strongHypo
ENSSSCG00000040289	ENSSSCG00000040289	1	94783786	94783841	0.428	51	0.817	44	0.389	0.000134	strongHyper
ENSSSCG00000034415	C18orf32	1	99037958	99037986	0.81	58	0.36	61	-0.451	8.78e-07	strongHypo
ENSSSCG00000004789	THBS1	1	131903499	131903741	0.624	37	0.173	47	-0.451	3.04e-05	strongHypo
ENSSSCG00000004811	PGPEP1L	1	137477526	137477594	0.558	79	0.0761	79	-0.482	4.2e-11	strongHypo
ENSSSCG00000004886	CDH7	1	156854953	156855009	0.602	38	0.958	47	0.356	6.43e-05	strongHyper
ENSSSCG00000004980	THSD4	1	169068065	169068090	0.661	43	0.984	54	0.323	1.07e-05	strongHyper
ENSSSCG00000004986	TRAPPC6B	1	169700657	169700678	0.214	38	0.666	36	0.453	0.000135	strongHyper
ENSSSCG00000004989	FBXO33	1	170286364	170286453	0.538	35	0.952	39	0.413	6.93e-05	strongHyper
ENSSSCG00000005002	MDGA2	1	177028265	177028514	0.356	54	0.782	40	0.426	0.000163	strongHyper
ENSSSCG00000005047	CDKN3	1	183793571	183793899	0.211	33	0.695	50	0.484	6.25e-06	strongHyper
ENSSSCG00000036551	AGBL1	1	192485342	192485385	0.582	46	0.928	62	0.346	5.14e-05	strongHyper
ENSSSCG00000037468	GNE	1	237098615	237098630	0.418	31	1	34	0.582	4.14e-08	strongHyper
ENSSSCG00000005376	TBC1D2	1	240042940	240042966	0.87	31	0.25	36	-0.62	3.86e-07	strongHypo
ENSSSCG00000031592	ZNF462	1	248128191	248128250	0.644	45	0.983	55	0.339	5.51e-06	strongHyper
ENSSSCG00000022780	UGCG	1	252762785	252762963	0.517	37	0.0754	39	-0.441	3.06e-05	strongHypo
ENSSSCG00000005720	MED27	1	271851295	271851343	0.806	31	0.263	34	-0.543	1.68e-05	strongHypo
ENSSSCG00000010800	B3GALT2	10	428264	428382	0.501	74	0.918	73	0.418	3.99e-07	strongHyper
ENSSSCG00000010809	BRINP3	10	3724787	3724798	0.535	41	0.974	39	0.44	9.28e-06	strongHyper
ENSSSCG00000010908	PTPRC	10	21529217	21529230	0.399	35	0.929	42	0.53	8.03e-07	strongHyper
ENSSSCG00000011022	SVIL	10	41310060	41310152	0.449	69	0.0712	56	-0.377	2.06e-06	strongHypo
ENSSSCG00000011071	THNSL1	10	50278630	50278673	0.0972	40	0.617	34	0.52	4.06e-06	strongHyper
ENSSSCG00000011110	CCDC3	10	59195486	59195560	0.273	46	0.766	50	0.493	4.54e-06	strongHyper
ENSSSCG00000011141	CALML5	10	65426395	65426421	1	31	0.561	41	-0.439	5.15e-06	strongHypo
ENSSSCG00000033097	ENSSSCG00000033097	10	68062189	68062242	0.394	61	0.0462	69	-0.347	6.28e-07	strongHypo
ENSSSCG00000009361	POSTN	11	13338770	13339189	0.631	80	0.972	67	0.341	3.09e-07	strongHyper
ENSSSCG00000031757	CARS2	11	77238820	77238977	0.528	100	0.861	107	0.333	1.46e-06	strongHyper
ENSSSCG00000017169	SEC14L1	12	4467667	4467719	0.564	62	0.9	52	0.336	5.41e-05	strongHyper
ENSSSCG00000017206	GRB2	12	5946031	5946153	0.742	93	0.136	68	-0.606	3.52e-15	strongHypo
ENSSSCG00000034752	SUPT4H1	12	34628736	34628760	0.556	34	0.935	44	0.379	0.000241	strongHyper
ENSSSCG00000017693	AATF	12	38525880	38526026	0.763	53	0.312	57	-0.451	4.27e-06	strongHypo
ENSSSCG00000038478	HEATR6	12	39304668	39304965	0.733	59	0.196	55	-0.537	3.96e-09	strongHypo
ENSSSCG00000017747	RAB11FIP4	12	43426298	43426349	0.7	30	0.17	41	-0.53	8.19e-06	strongHypo
ENSSSCG00000017822	RPA1	12	48033488	48033611	0.417	55	0.972	72	0.555	5.52e-13	strongHyper
ENSSSCG00000017895	RABEP1	12	51616058	51616136	0.517	124	0.891	131	0.374	3.98e-10	strongHyper
ENSSSCG00000017994	CFAP52	12	54498243	54498268	0.164	31	0.718	32	0.554	1.08e-05	strongHyper
ENSSSCG00000011198	RFTN1	13	3584478	3584573	0.247	80	0.755	77	0.508	2.28e-10	strongHyper
ENSSSCG00000011213	TOP2B	13	12586984	12587235	0.508	85	0.829	84	0.322	7.75e-06	strongHyper
ENSSSCG00000038607	GADL1	13	17163506	17163562	0.544	58	0.231	73	-0.313	0.000116	strongHypo
ENSSSCG00000011243	GOLGA4	13	22215545	22215561	0.485	35	1	42	0.515	2.78e-08	strongHyper
ENSSSCG00000031396	ENSSSCG00000031396	13	63502720	63502736	0.841	36	0.385	41	-0.457	8.04e-05	strongHypo
ENSSSCG00000040212	CEBPZOS	13	102980303	102980553	0.4	37	0.829	64	0.429	2.11e-05	strongHyper
ENSSSCG00000011810	BCL6	13	125458018	125458119	0.444	81	0.943	85	0.5	1.01e-12	strongHyper
ENSSSCG00000012001	ROBO1	13	175704547	175704610	0.509	43	0.951	76	0.442	8.86e-09	strongHyper
ENSSSCG00000038062	SAMSN1	13	179541149	179541197	0.095	62	0.404	74	0.309	3.78e-05	strongHyper
ENSSSCG00000012021	MRPL39	13	189151688	189151766	0.233	42	0.666	41	0.433	0.000157	strongHyper
ENSSSCG00000012050	RCAN1	13	198126036	198126071	0.227	49	0.7	50	0.474	2.58e-06	strongHyper
ENSSSCG00000009831	CUX2	14	32359956	32360056	0.635	52	0.223	52	-0.411	6.03e-05	strongHypo
ENSSSCG00000026176	CHRM3	14	52020087	52020344	0.397	32	0.842	44	0.446	4.81e-05	strongHyper
ENSSSCG00000032952	ENSSSCG00000032952	14	83006042	83006075	0.24	41	0.754	37	0.514	1.09e-05	strongHyper
ENSSSCG00000010564	POLL	14	112584151	112584304	0.857	42	0.382	55	-0.474	9.59e-06	strongHypo
ENSSSCG00000030026	SORCS1	14	117620949	117621188	0.322	45	0.809	42	0.487	3.92e-06	strongHyper
ENSSSCG00000010657	PNLIPRP3	14	126630602	126630667	0.466	55	0.873	65	0.407	2.78e-06	strongHyper
ENSSSCG00000010732	FAM53B	14	134124050	134124118	0.258	84	0.637	76	0.379	1.4e-06	strongHyper
ENSSSCG00000010738	ZRANB1	14	134207868	134207957	0.264	41	0.727	49	0.463	1.65e-05	strongHyper
ENSSSCG00000027105	TUBGCP5	15	31987167	31987292	0.246	79	0.615	73	0.37	3.38e-06	strongHyper
ENSSSCG00000028195	ERICH1	15	32809747	32809966	0.427	35	0.92	38	0.494	8.27e-06	strongHyper
ENSSSCG00000029796	KBTBD11	15	33462210	33462335	0.839	43	0.176	45	-0.662	5.51e-10	strongHypo
ENSSSCG00000015773	ENSSSCG00000015773	15	43222089	43222288	0.897	38	0.451	40	-0.447	3.26e-05	strongHypo
ENSSSCG00000015782	IRF2	15	45631688	45631758	0.0633	47	0.486	59	0.423	1.25e-06	strongHyper
ENSSSCG00000015785	CENPU	15	45883739	45883843	0.639	64	0.953	73	0.313	1.61e-06	strongHyper
ENSSSCG00000021898	ASH2L	15	48427013	48427104	0.339	36	0.832	47	0.493	4.85e-06	strongHyper
ENSSSCG00000027348	WIPF1	15	80559784	80560009	0.411	74	0.85	77	0.439	1.44e-08	strongHyper
ENSSSCG00000016067	STK17B	15	100050329	100050383	0.375	38	0.912	34	0.536	1.77e-06	strongHyper
ENSSSCG00000016119	ENSSSCG00000016119	15	107021920	107022061	0.595	42	0.979	47	0.384	5.57e-06	strongHyper
ENSSSCG00000037049	ENSSSCG00000037049	15	109552219	109552237	0.534	45	1	44	0.466	4.44e-08	strongHyper
ENSSSCG00000016160	ERBB4	15	114795828	114795971	0.416	45	0.82	79	0.404	2.04e-05	strongHyper
ENSSSCG00000016191	ZNF142	15	120705603	120705684	0.283	35	0.738	33	0.456	0.000574	strongHyper
ENSSSCG00000028418	PAX3	15	124120869	124120911	0.538	45	0.932	62	0.393	6.43e-06	strongHyper
ENSSSCG00000016237	DOCK10	15	126637973	126638024	0.612	62	0.95	62	0.337	5.51e-06	strongHyper
ENSSSCG00000016237	DOCK10	15	126762557	126762641	0.426	197	0.776	102	0.35	6.33e-09	strongHyper
ENSSSCG00000016267	ITM2C	15	131575505	131575637	0.257	54	0.711	59	0.455	1.86e-06	strongHyper
ENSSSCG00000016780	CTNND2	16	2041631	2041685	0.604	53	1	84	0.396	1.1e-10	strongHyper
ENSSSCG00000039222	ENSSSCG00000039222	16	6411555	6411649	0.972	32	0.549	40	-0.423	3.58e-05	strongHypo
ENSSSCG00000027378	SH3PXD2B	16	51747008	51747029	0.485	52	0.911	38	0.426	2.37e-05	strongHyper
ENSSSCG00000016999	TLX3	16	52891905	52891930	0.512	49	0.928	57	0.416	4.93e-07	strongHyper
ENSSSCG00000039000	ENSSSCG00000039000	16	67097524	67097818	0.306	42	0.74	62	0.434	1.79e-05	strongHyper
ENSSSCG00000017109	ADAMTS16	16	76800356	76800404	0.463	48	0.88	42	0.416	2.26e-05	strongHyper
ENSSSCG00000039439	ENSSSCG00000039439	17	50796558	50796621	0.78	60	0.321	66	-0.459	1.57e-07	strongHypo
ENSSSCG00000007520	GNAS	17	59029298	59029385	0.88	59	0.57	83	-0.31	3.73e-05	strongHypo
ENSSSCG00000025784	CDH4	17	61090994	61091041	0.481	37	0.917	36	0.436	8.13e-05	strongHyper
ENSSSCG00000032315	XRCC2	18	4796721	4796796	0.803	46	0.342	70	-0.461	1.3e-06	strongHypo
ENSSSCG00000016572	TNPO3	18	19572230	19572344	0.373	115	0.737	89	0.365	5.67e-07	strongHyper
ENSSSCG00000016737	ENSSSCG00000016737	18	50581210	50581510	0.341	42	0.668	51	0.327	0.00691	strongHyper
ENSSSCG00000013054	ATL3	2	8366298	8366454	0.48	61	0.865	60	0.385	5.78e-06	strongHyper
ENSSSCG00000013115	CD5	2	10703373	10703495	0.23	56	0.686	67	0.456	6.6e-07	strongHyper
ENSSSCG00000031695	ENSSSCG00000031695	2	26967942	26968037	0.802	45	0.349	41	-0.454	6.92e-05	strongHypo
ENSSSCG00000013753	IER2	2	65813834	65813935	0.521	44	0.923	42	0.403	2.63e-05	strongHyper
ENSSSCG00000013534	MLLT1	2	72819773	72819803	0.796	39	0.293	35	-0.503	1.7e-05	strongHypo
ENSSSCG00000013508	SH3GL1	2	74418285	74418317	0.57	35	0.13	38	-0.44	0.00015	strongHypo
ENSSSCG00000014157	NR2F1	2	100078979	100079244	0.65	37	1	39	0.35	2.33e-05	strongHyper
ENSSSCG00000014203	MCC	2	116424560	116424587	0.445	36	0.925	36	0.48	2.87e-05	strongHyper
ENSSSCG00000014221	LVRN	2	120119585	120119740	0.826	34	0.344	59	-0.482	1.04e-05	strongHypo
ENSSSCG00000014307	H2AFY	2	137638533	137638540	0.517	60	0.931	64	0.415	5.26e-07	strongHyper
ENSSSCG00000024873	PCDHB6	2	142869832	142869843	0.3	30	0.792	48	0.492	3.33e-05	strongHyper
ENSSSCG00000040956	ENSSSCG00000040956	2	142902224	142902274	0.199	148	0.574	146	0.374	8.15e-12	strongHyper
ENSSSCG00000033765	PCDHGA3	2	142984014	142984052	0.485	35	0.978	43	0.493	2.97e-07	strongHyper
ENSSSCG00000039725	ENSSSCG00000039725	2	150612103	150612121	0.151	46	0.638	50	0.487	1.14e-06	strongHyper
ENSSSCG00000034390	CARD11	3	2254462	2254506	0.235	34	0.738	33	0.504	7.65e-05	strongHyper
ENSSSCG00000034768	CYTH3	3	4871894	4872006	0.476	61	0.884	54	0.408	2.84e-06	strongHyper
ENSSSCG00000007721	GTF2I	3	11751566	11751673	0.654	67	0.333	56	-0.322	6.17e-05	strongHypo
ENSSSCG00000007727	AUTS2	3	14772491	14772689	0.482	62	0.965	81	0.483	1.41e-11	strongHyper
ENSSSCG00000007797	ITGAL	3	17859563	17859644	0.277	33	0.954	43	0.677	2.3e-10	strongHyper
ENSSSCG00000025565	ENSSSCG00000025565	3	27936692	27936809	0.594	35	0.972	40	0.378	5.98e-05	strongHyper
ENSSSCG00000032381	LITAF	3	31554957	31554978	0.204	54	0.55	60	0.347	0.000217	strongHyper
ENSSSCG00000027855	SOCS1	3	31930993	31931067	0.598	67	0.257	96	-0.341	2.1e-05	strongHypo
ENSSSCG00000008147	FHL2	3	49441174	49441214	0.146	42	0.726	47	0.58	3.84e-08	strongHyper
ENSSSCG00000008179	REV1	3	54524450	54524488	0.279	32	0.778	36	0.499	7.04e-05	strongHyper
ENSSSCG00000023908	ETAA1	3	74527470	74527494	0.643	34	1	47	0.357	7.75e-06	strongHyper
ENSSSCG00000031261	RHOQ	3	93993018	93993041	0.548	31	1	39	0.452	1.37e-06	strongHyper
ENSSSCG00000029185	MAPRE3	3	112101122	112101482	0.585	48	0.142	49	-0.443	5.05e-05	strongHypo
ENSSSCG00000008573	RAB10	3	112885637	112885754	0.354	48	0.808	47	0.455	9.43e-06	strongHyper
ENSSSCG00000008593	KLHL29	3	115944002	115944304	0.596	37	0.949	59	0.352	2.39e-05	strongHyper
ENSSSCG00000036303	ENSSSCG00000036303	3	126167389	126167550	0.552	70	0.214	64	-0.338	0.000543	strongHypo
ENSSSCG00000029334	MYT1L	3	131913828	131914035	0.417	35	0.929	40	0.511	3.2e-06	strongHyper
ENSSSCG00000037017	UQCRFS1	4	8163082	8163135	0.0837	49	0.462	46	0.378	4.4e-05	strongHyper
ENSSSCG00000034048	ENSSSCG00000034048	4	15319030	15319110	0.669	37	0.155	32	-0.514	2.28e-05	strongHypo
ENSSSCG00000033829	ENSSSCG00000033829	4	33317513	33317852	0.55	50	0.967	37	0.417	5.79e-06	strongHyper
ENSSSCG00000006059	NCALD	4	35271511	35271731	0.444	65	0.751	72	0.307	0.000219	strongHyper
ENSSSCG00000006132	MMP16	4	48803910	48804046	0.432	65	0.795	75	0.363	3.5e-06	strongHyper
ENSSSCG00000006140	CA2	4	51169625	51169680	0.156	32	0.693	52	0.537	1.61e-06	strongHyper
ENSSSCG00000027870	ENSSSCG00000027870	4	52291348	52291491	0.222	46	0.718	61	0.496	8.07e-07	strongHyper
ENSSSCG00000025087	ASPH	4	71997525	71997588	0.374	35	0.918	35	0.545	3.15e-06	strongHyper
ENSSSCG00000006231	CHD7	4	72668297	72668327	0.552	53	0.176	65	-0.375	2.9e-05	strongHypo
ENSSSCG00000006374	CD244	4	89675566	89675784	0.779	85	0.43	79	-0.349	1.32e-05	strongHypo
ENSSSCG00000006760	HIPK1	4	106573259	106573514	0.62	80	0.314	101	-0.306	0.000162	strongHypo
ENSSSCG00000006919	ENSSSCG00000006919	4	127378658	127378722	0.407	44	0.928	54	0.522	2.92e-08	strongHyper
ENSSSCG00000006928	LMO4	4	128757693	128757759	0.816	57	0.156	57	-0.66	2.4e-12	strongHypo
ENSSSCG00000020873	SYNGR1	5	8891758	8891793	0.3	36	0.858	37	0.558	1.19e-06	strongHyper
ENSSSCG00000000555	ITPR2	5	47261796	47261849	0.691	62	0.19	53	-0.502	7.81e-08	strongHypo
ENSSSCG00000040822	RERGL	5	55349333	55349435	0.471	49	0.893	37	0.422	3.77e-05	strongHyper
ENSSSCG00000000600	EPS8	5	56924662	56924915	0.357	33	0.812	43	0.454	0.000104	strongHyper
ENSSSCG00000032850	ENSSSCG00000032850	5	85931929	85932224	0.609	64	0.92	62	0.311	0.000197	strongHyper
ENSSSCG00000035790	BTG1	5	90823238	90823323	0.335	36	0.833	36	0.499	3.26e-05	strongHyper
ENSSSCG00000031421	DYNLRB2	6	7726909	7726988	0.482	31	0.923	52	0.441	1.07e-05	strongHyper
ENSSSCG00000033133	ENSSSCG00000033133	6	49512857	49512907	0.489	45	0.0555	37	-0.433	1.68e-05	strongHypo
ENSSSCG00000037571	ENSSSCG00000037571	6	62162816	62162906	0.571	60	0.907	93	0.335	1.9e-06	strongHyper
ENSSSCG00000021247	HMGB4	6	89993012	89993047	0.563	40	0.961	50	0.398	3.78e-06	strongHyper
ENSSSCG00000022163	GNAL	6	97429800	97429843	0.19	61	0.568	76	0.378	1.12e-05	strongHyper
ENSSSCG00000003700	ESCO1	6	106684590	106684632	0.573	47	0.0944	32	-0.479	1.34e-05	strongHypo
ENSSSCG00000003718	TAF4B	6	110991766	110991777	0.954	43	0.546	44	-0.408	1.16e-05	strongHypo
ENSSSCG00000024800	DSC3	6	114953256	114953282	0.349	32	0.826	47	0.477	4.51e-05	strongHyper
ENSSSCG00000003778	LHX8	6	138209227	138209268	0.976	42	0.573	49	-0.404	3.3e-06	strongHypo
ENSSSCG00000004829	CACHD1	6	147888559	147888620	0.457	35	0.87	54	0.413	4.22e-05	strongHyper
ENSSSCG00000003838	ENSSSCG00000003838	6	155689477	155689876	0.534	65	0.857	85	0.323	4.91e-05	strongHyper
ENSSSCG00000027114	SCP2	6	159169517	159169552	0.833	30	0.258	35	-0.576	4.41e-06	strongHypo
ENSSSCG00000001061	JARID2	7	11416949	11417067	0.482	56	0.0472	82	-0.435	1.99e-09	strongHypo
ENSSSCG00000001076	RNF144B	7	14055429	14055537	0.0147	64	0.542	46	0.528	3.79e-11	strongHyper
ENSSSCG00000001081	SOX4	7	17160570	17160577	0.722	37	0.271	49	-0.45	2.64e-05	strongHypo
ENSSSCG00000001483	FAM83B	7	26272245	26272296	0.29	37	0.737	47	0.447	0.000157	strongHyper
ENSSSCG00000001499	DST	7	29209281	29209379	0.59	52	0.174	52	-0.416	8.46e-05	strongHypo
ENSSSCG00000001532	UHRF1BP1	7	30729672	30729774	0.391	36	0.868	37	0.477	2.95e-05	strongHyper
ENSSSCG00000001710	RUNX2	7	40339004	40339147	0.436	44	0.799	51	0.363	0.000253	strongHyper
ENSSSCG00000024149	ELOVL5	7	46861851	46861973	0.632	95	0.282	106	-0.349	5.15e-07	strongHypo
ENSSSCG00000034090	CRTC3	7	53189607	53189705	0.785	37	0.218	36	-0.568	1.84e-06	strongHypo
ENSSSCG00000021361	ZNF710	7	55601271	55601331	0.764	42	0.285	60	-0.479	2.47e-06	strongHypo
ENSSSCG00000024396	NOVA1	7	72495055	72495139	0.585	48	0.951	64	0.367	5.04e-06	strongHyper
ENSSSCG00000029474	AVEN	7	80641971	80642043	0.633	46	0.954	66	0.322	1.95e-05	strongHyper
ENSSSCG00000002261	ENSSSCG00000002261	7	87834979	87835032	0.343	56	0.875	54	0.532	8.44e-09	strongHyper
ENSSSCG00000021315	ENSSSCG00000021315	7	102498439	102498524	0.209	38	0.691	68	0.481	2.19e-06	strongHyper
ENSSSCG00000002414	SEL1L	7	104485736	104486039	0.85	32	0.377	42	-0.473	0.000105	strongHypo
ENSSSCG00000002462	COX8C	7	114751983	114752105	0.516	33	0.96	45	0.445	5.69e-06	strongHyper
ENSSSCG00000023934	KCNIP4	8	15498353	15498464	0.424	66	0.744	55	0.319	0.000204	strongHyper
ENSSSCG00000030396	SETD7	8	87524517	87524582	0.909	32	0.221	32	-0.688	3.07e-08	strongHypo
ENSSSCG00000009079	INTU	8	97511815	97512040	0.482	33	0.974	36	0.493	3.02e-06	strongHyper
ENSSSCG00000036155	FAT4	8	99349061	99349236	0.503	44	0.895	52	0.391	4.22e-05	strongHyper
ENSSSCG00000035088	ENSSSCG00000035088	8	119914934	119914985	0.818	33	0.0846	36	-0.733	2.64e-10	strongHypo
ENSSSCG00000009199	ENSSSCG00000009199	8	126002064	126002136	0.586	70	0.926	57	0.341	1.27e-05	strongHyper
ENSSSCG00000009197	ENSSSCG00000009197	8	126501987	126502109	0.528	38	0.947	50	0.419	2.72e-06	strongHyper
ENSSSCG00000022986	CCSER1	8	128700198	128700294	0.598	54	0.903	81	0.305	3.86e-05	strongHyper
ENSSSCG00000009239	ENSSSCG00000009239	8	135219505	135219524	0.385	31	0.884	52	0.5	3.31e-06	strongHyper
ENSSSCG00000009256	ANTXR2	8	137755414	137755446	0.92	50	0.456	58	-0.464	1.29e-07	strongHypo
ENSSSCG00000014578	DENND5A	9	255924	255944	0.783	32	0.305	36	-0.479	0.000103	strongHypo
ENSSSCG00000031390	ENSSSCG00000031390	9	1370752	1370884	0.384	59	0.742	64	0.359	1.22e-05	strongHyper
ENSSSCG00000034924	JRKL	9	29451892	29452403	0.335	55	0.699	64	0.364	0.000111	strongHyper
ENSSSCG00000015235	ETS1	9	55402394	55402417	0.336	59	0.786	42	0.45	1.58e-05	strongHyper
ENSSSCG00000036157	BARX2	9	56256934	56257032	0.267	30	0.762	41	0.495	8.12e-05	strongHyper
ENSSSCG00000015241	TMEM45B	9	56587397	56587456	0.876	32	0.347	37	-0.529	8.98e-06	strongHypo
ENSSSCG00000025612	SPATA19	9	60171206	60171277	0.452	42	0.872	38	0.419	0.000132	strongHyper
ENSSSCG00000040183	CDK6	9	72631526	72631723	0.622	108	0.99	74	0.368	8.73e-10	strongHyper
ENSSSCG00000037207	NXPH1	9	79249835	79250162	0.478	60	0.919	74	0.441	4.65e-08	strongHyper
ENSSSCG00000015363	AGR2	9	86135186	86135456	0.458	62	0.894	111	0.436	3.69e-09	strongHyper
ENSSSCG00000037706	PRKAR2B	9	106879673	106879755	0.625	65	0.21	48	-0.415	8.91e-06	strongHypo
ENSSSCG00000015476	CHI3L1	9	113896306	113896331	0.769	39	0.246	37	-0.523	8.31e-06	strongHypo
ENSSSCG00000015535	QSOX1	9	121773596	121773701	0.901	38	0.36	39	-0.541	1.25e-06	strongHypo
ENSSSCG00000015588	ANGEL2	9	130465277	130465387	0.864	123	0.506	132	-0.358	1.82e-09	strongHypo
ENSSSCG00000035434	SEC61G	9	139195587	139195653	0.144	53	0.635	63	0.49	2.33e-08	strongHyper
ENSSSCG00000034039	SLC11A2	AEMK02000258.1	362641	362758	0.411	70	0.799	75	0.388	2.9e-06	strongHyper
ENSSSCG00000034081	RNF130	AEMK02000393.1	443484	443543	0.185	45	0.655	46	0.47	1.98e-05	strongHyper
ENSSSCG00000002559	CDCA4	AEMK02000452.1	3206116	3206184	0.942	35	0.341	35	-0.601	1.58e-07	strongHypo
ENSSSCG00000038870	TNRC6A	AEMK02000510.1	773586	773652	0.535	43	0.897	68	0.362	2.57e-05	strongHyper
ENSSSCG00000031894	ENSSSCG00000031894	AEMK02000522.1	167904	167954	0.486	40	0.877	58	0.391	2.44e-05	strongHyper
ENSSSCG00000023301	F13B	AEMK02000698.1	2591790	2591819	0.584	45	0.925	55	0.341	0.000163	strongHyper
ENSSSCG00000024809	CLCN4	X	6939134	6939172	0.355	51	0.769	61	0.414	9.39e-06	strongHyper
ENSSSCG00000012169	DDX53	X	18780219	18780453	0.347	63	0.717	78	0.37	7.67e-06	strongHyper
ENSSSCG00000031571	ENSSSCG00000031571	X	32361797	32361811	0.822	57	0.451	62	-0.371	5.59e-05	strongHypo
ENSSSCG00000012317	GSPT2	X	45194754	45194866	0.747	59	0.233	59	-0.514	4.92e-08	strongHypo
ENSSSCG00000021200	HDAC8	X	58432649	58432721	0.558	34	0.971	62	0.412	1.17e-06	strongHyper
ENSSSCG00000034770	ENSSSCG00000034770	X	79920065	79920260	0.289	41	0.768	63	0.479	1.58e-06	strongHyper
ENSSSCG00000012510	ARMCX2	X	83235419	83235538	0.296	49	0.764	51	0.468	2.45e-06	strongHyper
ENSSSCG00000024956	HNRNPF	X	83289698	83289915	0.455	42	0.844	57	0.39	6.73e-05	strongHyper
ENSSSCG00000012672	ENSSSCG00000012672	X	108043694	108043806	0.0953	38	0.54	39	0.445	6.59e-05	strongHyper
ENSSSCG00000012724	SLITRK2	X	119153335	119153490	0.36	43	0.819	52	0.459	2.36e-06	strongHyper
ENSSSCG00000012727	FMR1	X	119913591	119914068	0.396	60	0.719	55	0.322	0.0025	strongHyper
ENSSSCG00000023080	TPP1	9	3125166	3125242	0.845	226	0.589	203	-0.256	2.02e-09	strongHypo
ENSSSCG00000004616	ONECUT1	1	118881692	118881710	0.172	75	0.501	104	0.33	8.01e-06	strongHyper
ENSSSCG00000023378	ZNF316	3	4556327	4556394	0.532	250	0.763	324	0.231	5.62e-09	strongHyper
ENSSSCG00000034987	IQANK1	4	851030	851038	0.902	51	0.51	43	-0.392	4.97e-05	strongHypo
ENSSSCG00000003761	ADGRL2	6	131653751	131653769	0.47	76	0.151	87	-0.319	7.29e-06	strongHypo
ENSSSCG00000031366	ANAPC13	8	98330242	98330274	0.608	120	0.249	81	-0.359	4.05e-07	strongHypo
ENSSSCG00000023080	TPP1	9	3125059	3125243	0.684	433	0.436	397	-0.248	3.75e-13	strongHypo
