# Supplementary material for: Whole-Genome Methylation Analysis Reveals Epigenetic Variation in Cloned and Donor Pigs
Source: Front Genet. 2020 Feb 20;11:23. doi: 10.3389/fgene.2020.00023 (PMC7046149; doi:10.3389/fgene.2020.00023)
Supplement: Supplementary file 1 [file DataSheet_1.zip › Sup Material/Sup File S2.XLSX]

## Sheet: Sheet1
DMGs of the two pigs in the ear. Seq_start/Seq_end is the starting/ ending position of the methylation sequence in genome, respectively; MeanRatio is the mean ratio of methylation of the Cytosine cites of the pig; TotalC is total Cytosine cites of this sequence; MethDif is the differences in methylation levels between cloned and donor pigs; P-value is the P-value of Fisher t test; Meth_direction …
Gene_Number	Gene_Name	Chromome	Seq_start	Seq_end	MeanRatio_DP	TotalC_DP	meanRatio_CP	totalC_CP	methDif_CP-DP	P-value	Meth_direction
ENSSSCG00000038931	C6orf120	1	577589	577649	0.85	53	0.382	83	-0.469	2.84e-08	strongHypo
ENSSSCG00000004013	SMOC2	1	1190032	1190071	0.77	35	0.224	31	-0.546	1.76e-05	strongHypo
ENSSSCG00000004028	C6orf118	1	3395593	3395699	0.282	59	0.613	69	0.331	0.000362	strongHyper
ENSSSCG00000004029	QKI	1	5074762	5074805	0.633	62	0.949	61	0.315	1.24e-05	strongHyper
ENSSSCG00000004063	TMEM242	1	9787105	9787152	0.869	84	0.505	81	-0.364	1.91e-07	strongHypo
ENSSSCG00000004074	OPRM1	1	12639415	12639461	0.539	32	0.974	35	0.435	2.18e-05	strongHyper
ENSSSCG00000031733	AKAP12	1	14953883	14953899	0.86	51	0.366	52	-0.494	2.24e-07	strongHypo
ENSSSCG00000033175	SASH1	1	17645407	17645568	0.792	81	0.435	64	-0.356	1.39e-05	strongHypo
ENSSSCG00000004120	SHPRH	1	19611986	19612231	0.574	70	0.211	78	-0.363	5.76e-05	strongHypo
ENSSSCG00000033962	ENSSSCG00000033962	1	20924594	20924622	0.0989	41	0.545	55	0.445	2.14e-05	strongHyper
ENSSSCG00000004127	PLAGL1	1	21336401	21336435	0.469	76	0.882	67	0.414	4.03e-07	strongHyper
ENSSSCG00000004136	AIG1	1	22055190	22055540	0.537	122	0.229	129	-0.308	2.34e-07	strongHypo
ENSSSCG00000004138	HIVEP2	1	22448309	22448326	0	55	0.397	35	0.397	2.57e-07	strongHyper
ENSSSCG00000036250	NMBR	1	23004229	23004488	0.127	39	0.59	48	0.463	1.62e-05	strongHyper
ENSSSCG00000022968	ARFGEF3	1	26222845	26222948	0.71	49	0.162	47	-0.548	6.64e-08	strongHypo
ENSSSCG00000004192	CTGF	1	31535416	31535643	0.661	53	0.173	51	-0.488	5.45e-07	strongHypo
ENSSSCG00000004195	ARG1	1	32026616	32026711	0.0455	46	0.412	46	0.366	3.19e-05	strongHyper
ENSSSCG00000033538	SMLR1	1	32771163	32771193	0.946	35	0.452	51	-0.494	1.77e-06	strongHypo
ENSSSCG00000004201	TMEM200A	1	33000461	33000840	0.706	76	0.349	80	-0.357	6.99e-06	strongHypo
ENSSSCG00000024392	THEMIS	1	35350647	35350768	0.329	46	0.726	46	0.397	0.000755	strongHyper
ENSSSCG00000039680	ENSSSCG00000039680	1	38084080	38084174	0.442	55	0.745	77	0.303	0.00055	strongHyper
ENSSSCG00000036607	ENSSSCG00000036607	1	38289628	38289795	0.402	50	0.0371	53	-0.365	5.59e-06	strongHypo
ENSSSCG00000028308	ENSSSCG00000028308	1	40566866	40566992	0.42	66	0.774	67	0.355	8.51e-05	strongHyper
ENSSSCG00000034163	PLN	1	43565066	43565199	0.699	37	0.233	32	-0.466	8.81e-05	strongHypo
ENSSSCG00000033341	ENSSSCG00000033341	1	52527148	52527227	0.97	32	0.393	41	-0.577	8.56e-08	strongHypo
ENSSSCG00000004322	ANKRD6	1	57597439	57597673	0.819	48	0.436	56	-0.383	0.000105	strongHypo
ENSSSCG00000040939	ENSSSCG00000040939	1	59009616	59010002	0.724	51	0.225	54	-0.499	2.46e-07	strongHypo
ENSSSCG00000004369	PRDM1	1	72221307	72221526	0.645	74	0.193	54	-0.452	1.5e-07	strongHypo
ENSSSCG00000031159	BEND3	1	73195978	73196011	0.921	38	0.458	48	-0.463	6.73e-06	strongHypo
ENSSSCG00000004383	OSTM1	1	74151125	74151393	0.949	56	0.544	47	-0.406	2.94e-06	strongHypo
ENSSSCG00000004432	HDAC2	1	79930106	79930140	0	51	0.385	39	0.385	5.49e-07	strongHyper
ENSSSCG00000004464	FAM46A	1	84528744	84528929	0.7	37	0.21	34	-0.491	3.91e-05	strongHypo
ENSSSCG00000004470	HMGN3	1	86909015	86909304	0.281	64	0.621	86	0.34	7.07e-05	strongHyper
ENSSSCG00000034152	MEI4	1	88358884	88358956	0.618	92	0.218	86	-0.4	7.94e-08	strongHypo
ENSSSCG00000004479	FILIP1	1	90524883	90525334	0.421	43	0.852	53	0.431	3.85e-06	strongHyper
ENSSSCG00000034949	ENSSSCG00000034949	1	91333125	91333195	0.877	49	0.5	54	-0.377	4.51e-05	strongHypo
ENSSSCG00000024479	ENSSSCG00000024479	1	100478807	100478969	0.8	71	0.411	54	-0.389	1.63e-05	strongHypo
ENSSSCG00000004535	TCF4	1	105511777	105511986	0.471	112	0.832	112	0.361	1.66e-09	strongHyper
ENSSSCG00000004587	MYO1E	1	112804184	112804225	0.439	41	0.911	52	0.472	2.16e-06	strongHyper
ENSSSCG00000033947	ENSSSCG00000033947	1	117081836	117081903	0.59	53	0.912	50	0.322	8.78e-05	strongHyper
ENSSSCG00000004646	ATP8B4	1	121725616	121725678	0.139	37	0.592	42	0.454	2.58e-05	strongHyper
ENSSSCG00000004704	PPIP5K1	1	127893178	127893297	0.1	35	0.517	37	0.417	3.57e-05	strongHyper
ENSSSCG00000004781	ENSSSCG00000004781	1	131084276	131084349	0.967	35	0.392	45	-0.574	2.19e-08	strongHypo
ENSSSCG00000040129	ENSSSCG00000040129	1	134088220	134088249	0.332	43	0.79	33	0.458	7.53e-05	strongHyper
ENSSSCG00000035502	ENSSSCG00000035502	1	136698025	136698127	0.361	36	0.895	36	0.534	6.19e-06	strongHyper
ENSSSCG00000035584	GABRG3	1	140045942	140046012	0.413	37	0.876	50	0.464	4.97e-06	strongHyper
ENSSSCG00000040521	GNG5	1	146110648	146110957	0.521	81	0.858	89	0.337	1.37e-06	strongHyper
ENSSSCG00000004859	ZNF516	1	147904121	147904319	0.692	57	0.303	72	-0.39	1.57e-05	strongHypo
ENSSSCG00000004861	TSHZ1	1	148921046	148921085	0.529	42	0.978	46	0.449	3.13e-07	strongHyper
ENSSSCG00000004861	TSHZ1	1	148948427	148948685	0.307	97	0.627	107	0.321	1.26e-05	strongHyper
ENSSSCG00000032214	ENSSSCG00000032214	1	152365946	152366030	0.412	65	0.734	75	0.322	0.000322	strongHyper
ENSSSCG00000038398	CD226	1	152831138	152831229	0.307	36	0.867	44	0.56	5.35e-07	strongHyper
ENSSSCG00000034264	ENSSSCG00000034264	1	161153930	161154216	0.417	88	0.778	92	0.361	7.03e-07	strongHyper
ENSSSCG00000004912	SEC11C	1	161766168	161766188	0.882	36	0.427	47	-0.455	6.39e-05	strongHypo
ENSSSCG00000004969	ENSSSCG00000004969	1	167241090	167241120	0.55	72	0.138	48	-0.413	1.95e-05	strongHypo
ENSSSCG00000005002	MDGA2	1	177808397	177808409	0.287	69	0.654	71	0.367	2.26e-05	strongHyper
ENSSSCG00000005022	NIN	1	180593547	180593570	0.258	55	0.736	31	0.478	1.47e-05	strongHyper
ENSSSCG00000005106	NTRK3	1	191651417	191651477	0.223	51	0.692	48	0.469	2.61e-06	strongHyper
ENSSSCG00000005166	MLLT3	1	202774362	202774565	0.253	50	0.694	59	0.441	7.74e-06	strongHyper
ENSSSCG00000040366	ADAMTSL1	1	204418974	204419109	0.704	86	0.359	72	-0.345	2.96e-06	strongHypo
ENSSSCG00000017590	ENSSSCG00000017590	1	204734860	204735205	0.308	71	0.61	93	0.302	0.000509	strongHyper
ENSSSCG00000005186	TTC39B	1	207447275	207447349	0.83	70	0.262	59	-0.569	3.8e-11	strongHypo
ENSSSCG00000005190	NFIB	1	208190864	208191311	0.772	101	0.449	124	-0.323	3.67e-07	strongHypo
ENSSSCG00000005194	PTPRD	1	211821577	211821848	0.48	67	0.806	61	0.326	8.73e-05	strongHyper
ENSSSCG00000005240	DOCK8	1	221352271	221352604	0.675	110	0.35	84	-0.325	3.11e-06	strongHypo
ENSSSCG00000030655	MAMDC2	1	223431501	223431706	0.394	59	0.881	52	0.487	5.74e-08	strongHyper
ENSSSCG00000030655	MAMDC2	1	223504106	223504132	0.578	39	0.958	42	0.38	4.02e-05	strongHyper
ENSSSCG00000036175	ENSSSCG00000036175	1	226278519	226278535	0.808	43	0.367	50	-0.442	2.43e-05	strongHypo
ENSSSCG00000037390	ENSSSCG00000037390	1	229055873	229055905	0.449	69	0.886	51	0.437	9.6e-07	strongHyper
ENSSSCG00000005288	TLE4	1	232443243	232443344	0.317	72	0.766	87	0.448	3.13e-08	strongHyper
ENSSSCG00000037497	ENSSSCG00000037497	1	234979860	234979896	0.967	31	0.533	46	-0.434	2.55e-05	strongHypo
ENSSSCG00000031287	ENSSSCG00000031287	1	256665765	256665813	0.323	56	0.814	54	0.492	1.59e-07	strongHyper
ENSSSCG00000028117	ENSSSCG00000028117	1	260216060	260216139	0.73	92	0.409	116	-0.32	2.39e-05	strongHypo
ENSSSCG00000038036	ENSSSCG00000038036	1	262023929	262024007	0.553	45	0.157	48	-0.396	0.0001	strongHypo
ENSSSCG00000005716	POMT1	1	271429999	271430082	0.239	65	0.708	61	0.469	3.63e-07	strongHyper
ENSSSCG00000005719	RAPGEF1	1	271563778	271563903	0.615	110	0.176	89	-0.439	2.94e-10	strongHypo
ENSSSCG00000010802	UCHL5	10	802634	802722	0.188	36	0.725	37	0.537	5.67e-06	strongHyper
ENSSSCG00000033945	RGS18	10	2207631	2207670	0	55	0.369	43	0.369	2.8e-07	strongHyper
ENSSSCG00000038066	USH2A	10	6512899	6512938	0.32	59	0.816	55	0.496	7.06e-07	strongHyper
ENSSSCG00000010816	TGFB2	10	8441252	8441282	0.932	52	0.608	46	-0.324	5.83e-05	strongHypo
ENSSSCG00000010817	LYPLAL1	10	8796252	8796277	0.307	36	0.867	30	0.559	4.86e-06	strongHyper
ENSSSCG00000024484	DEGS1	10	12554374	12554685	0.949	54	0.54	46	-0.408	2.95e-06	strongHypo
ENSSSCG00000010876	DESI2	10	17382318	17382373	0.482	67	0.929	48	0.447	7.72e-08	strongHyper
ENSSSCG00000022034	SMYD3	10	18834762	18834774	0.7	42	0.103	39	-0.597	6.88e-08	strongHypo
ENSSSCG00000010908	PTPRC	10	21745044	21745110	0.529	55	0.0611	33	-0.468	5.99e-06	strongHypo
ENSSSCG00000010908	PTPRC	10	21842390	21842436	0.308	75	0.75	81	0.442	7.09e-08	strongHyper
ENSSSCG00000010912	KIF14	10	23116380	23116551	0.729	52	0.318	66	-0.411	1.54e-05	strongHypo
ENSSSCG00000024444	DDX59	10	23244878	23245132	0.807	64	0.318	67	-0.489	3.11e-09	strongHypo
ENSSSCG00000010923	UBE2T	10	24458031	24458125	0.863	71	0.493	72	-0.37	1.44e-05	strongHypo
ENSSSCG00000027312	PTCH1	10	26646508	26646524	0.9	30	0.278	36	-0.622	2.92e-07	strongHypo
ENSSSCG00000010952	ZCCHC6	10	28994866	28994899	0.634	49	0.198	35	-0.437	0.000126	strongHypo
ENSSSCG00000010959	NTRK2	10	30272229	30272286	0.906	64	0.503	45	-0.403	4.67e-06	strongHypo
ENSSSCG00000040988	ENSSSCG00000040988	10	37278903	37278989	0.182	41	0.578	44	0.396	3.84e-05	strongHyper
ENSSSCG00000011023	ZNF438	10	41657304	41657324	0.857	40	0.435	41	-0.422	0.000164	strongHypo
ENSSSCG00000011071	THNSL1	10	50263156	50263185	0.25	32	0.808	47	0.558	1.59e-06	strongHyper
ENSSSCG00000037690	ENSSSCG00000037690	10	50439691	50439713	0.285	35	0.879	42	0.595	9.29e-08	strongHyper
ENSSSCG00000011090	NEBL	10	53731792	53731822	0.445	38	0	35	-0.445	1.88e-06	strongHypo
ENSSSCG00000032444	PLXDC2	10	55009578	55009745	0.976	40	0.531	49	-0.445	7.86e-07	strongHypo
ENSSSCG00000011103	PARD3	10	57354848	57355027	0.256	40	0.729	42	0.473	6.44e-06	strongHyper
ENSSSCG00000031709	ENSSSCG00000031709	10	57498356	57498449	0.905	42	0.485	54	-0.42	9.44e-06	strongHypo
ENSSSCG00000031709	ENSSSCG00000031709	10	57624927	57624985	0.161	31	0.684	35	0.524	2.03e-05	strongHyper
ENSSSCG00000011111	CAMK1D	10	59459140	59459440	0.772	68	0.33	64	-0.442	3.97e-06	strongHypo
ENSSSCG00000011112	CDC123	10	59721301	59721420	0.695	63	0.286	91	-0.409	5.6e-07	strongHypo
ENSSSCG00000011121	ENSSSCG00000011121	10	60939894	60939965	0.455	33	0.97	34	0.515	1.57e-06	strongHyper
ENSSSCG00000011158	PFKP	10	67482462	67482543	0.806	72	0.465	115	-0.341	3.35e-06	strongHypo
ENSSSCG00000009268	CRYL1	11	870684	870719	0.9	32	0.364	35	-0.536	8.93e-06	strongHypo
ENSSSCG00000031468	EEF1AKMT1	11	1077579	1077629	0.61	41	1	34	0.39	2.12e-05	strongHyper
ENSSSCG00000035721	ENSSSCG00000035721	11	1704615	1704632	0.422	52	0.843	48	0.42	9.43e-06	strongHyper
ENSSSCG00000035421	ATP8A2	11	3486851	3486905	0.341	44	0.923	37	0.582	6.24e-08	strongHyper
ENSSSCG00000009300	WASF3	11	4357193	4357221	0.344	61	0.733	82	0.39	6.94e-06	strongHyper
ENSSSCG00000009314	FLT3	11	5414610	5414735	0.575	72	0.876	72	0.301	3.47e-05	strongHyper
ENSSSCG00000009320	FLT1	11	5797190	5797356	0.602	43	0.197	50	-0.405	9.86e-05	strongHypo
ENSSSCG00000025996	MTUS2	11	6504013	6504074	0.461	47	0.87	59	0.409	1.67e-05	strongHyper
ENSSSCG00000031385	ENSSSCG00000031385	11	6700783	6700883	0.896	78	0.496	78	-0.401	7.15e-08	strongHypo
ENSSSCG00000035992	UBL3	11	6760756	6760946	0.0727	63	0.53	47	0.457	1.78e-07	strongHyper
ENSSSCG00000009326	KATNAL1	11	7058991	7059045	0.878	33	0.387	41	-0.492	1.61e-05	strongHypo
ENSSSCG00000032276	ENSSSCG00000032276	11	7482860	7483039	0.862	77	0.471	66	-0.39	8.45e-07	strongHypo
ENSSSCG00000009349	RFC3	11	10304411	10304451	0.383	39	0.879	41	0.496	5.66e-06	strongHyper
ENSSSCG00000037746	NHLRC3	11	14276986	14277162	0.724	45	0.22	55	-0.504	2.81e-07	strongHypo
ENSSSCG00000037746	NHLRC3	11	14301957	14302273	0.846	79	0.368	74	-0.477	8.3e-10	strongHypo
ENSSSCG00000009385	SERPINE3	11	16527802	16527902	0.359	47	0.768	65	0.409	1.72e-05	strongHyper
ENSSSCG00000009396	PHF11	11	18195253	18195318	0.843	70	0.517	90	-0.326	2.08e-05	strongHypo
ENSSSCG00000035014	ENSSSCG00000035014	11	18256828	18256890	0.941	54	0.559	41	-0.382	9.65e-06	strongHypo
ENSSSCG00000039832	ENSSSCG00000039832	11	18868221	18868236	0.645	64	0.257	55	-0.388	4.06e-05	strongHypo
ENSSSCG00000037452	HTR2A	11	20544028	20544247	0.504	111	0.895	75	0.391	7.77e-09	strongHyper
ENSSSCG00000037452	HTR2A	11	20556584	20556654	0.0856	47	0.512	55	0.427	3.75e-06	strongHyper
ENSSSCG00000009407	ESD	11	20658637	20658685	0.76	37	0.257	39	-0.504	2.55e-05	strongHypo
ENSSSCG00000009411	LRRC63	11	21133299	21133328	0.618	34	0.141	57	-0.477	4.56e-06	strongHypo
ENSSSCG00000034156	GTF2F2	11	22190430	22190501	0.665	84	0.36	85	-0.305	2.94e-05	strongHypo
ENSSSCG00000009422	TSC22D1	11	22476638	22476657	0.367	30	0.903	41	0.536	2.29e-06	strongHyper
ENSSSCG00000009430	ENSSSCG00000009430	11	24653623	24653886	0.451	65	0.834	63	0.384	1.96e-05	strongHyper
ENSSSCG00000009431	DGKH	11	24948525	24948779	0.68	65	0.169	66	-0.511	2.52e-09	strongHypo
ENSSSCG00000029837	VWA8	11	25080916	25081146	0.659	74	0.301	75	-0.358	1.75e-05	strongHypo
ENSSSCG00000035135	ENSSSCG00000035135	11	28810331	28810525	0.276	54	0.667	70	0.39	5.61e-05	strongHyper
ENSSSCG00000036199	ENSSSCG00000036199	11	34754968	34755027	0.238	41	0.628	46	0.39	0.00216	strongHyper
ENSSSCG00000036413	ENSSSCG00000036413	11	36828941	36829089	0.434	42	0.911	41	0.478	1.14e-06	strongHyper
ENSSSCG00000009456	KLHL1	11	41668943	41668955	0.657	59	0.97	55	0.312	1.34e-05	strongHyper
ENSSSCG00000009458	ENSSSCG00000009458	11	44848728	44848752	0.26	34	0.831	40	0.57	1.48e-06	strongHyper
ENSSSCG00000035101	KLF5	11	45282178	45282270	0.888	53	0.539	58	-0.349	5.76e-05	strongHypo
ENSSSCG00000035101	KLF5	11	45651502	45651891	0.728	103	0.37	125	-0.359	6.32e-07	strongHypo
ENSSSCG00000025130	KLF12	11	46207707	46207799	0.159	46	0.618	31	0.459	5.3e-05	strongHyper
ENSSSCG00000039665	ENSSSCG00000039665	11	47735940	47736077	0.5	74	0.936	64	0.436	6.79e-09	strongHyper
ENSSSCG00000009480	NDFIP2	11	51628733	51628814	0.786	64	0.39	77	-0.396	3.26e-06	strongHypo
ENSSSCG00000035248	ENSSSCG00000035248	11	55234640	55234721	0.615	61	0.31	63	-0.305	0.00199	strongHypo
ENSSSCG00000039364	ENSSSCG00000039364	11	62518000	62518028	0.849	46	0.285	32	-0.564	8.9e-07	strongHypo
ENSSSCG00000039364	ENSSSCG00000039364	11	63070213	63070424	0.489	54	0.866	65	0.377	9.65e-06	strongHyper
ENSSSCG00000009489	ENSSSCG00000009489	11	63270960	63271032	0.546	44	0.958	44	0.412	1.16e-05	strongHyper
ENSSSCG00000009489	ENSSSCG00000009489	11	63276687	63276928	0.384	157	0.822	142	0.438	2.67e-15	strongHyper
ENSSSCG00000009489	ENSSSCG00000009489	11	63389011	63389111	0.905	61	0.477	61	-0.428	4.68e-07	strongHypo
ENSSSCG00000026863	FARP1	11	67211945	67212203	0.889	100	0.566	94	-0.323	2.84e-07	strongHypo
ENSSSCG00000026863	FARP1	11	67281952	67282018	0.471	70	0.936	77	0.465	2.53e-10	strongHyper
ENSSSCG00000039610	ENSSSCG00000039610	11	68630087	68630110	0.609	31	0.0278	36	-0.581	8.91e-08	strongHypo
ENSSSCG00000039610	ENSSSCG00000039610	11	68680482	68680522	0.908	44	0.352	37	-0.556	1.2e-07	strongHypo
ENSSSCG00000009526	ITGBL1	11	70095279	70095513	0.714	106	0.292	128	-0.421	9.24e-10	strongHypo
ENSSSCG00000037984	ENSSSCG00000037984	11	72482112	72482239	0.539	69	0.121	63	-0.418	6.23e-08	strongHypo
ENSSSCG00000037984	ENSSSCG00000037984	11	73753627	73753812	0.376	94	0.693	124	0.318	1.01e-05	strongHyper
ENSSSCG00000009543	MYO16	11	76109934	76109974	0.686	65	0.322	84	-0.363	2.91e-05	strongHypo
ENSSSCG00000034763	IRS2	11	76555979	76556171	0.351	103	0.859	120	0.508	3.52e-15	strongHyper
ENSSSCG00000034763	IRS2	11	76585644	76585675	0.939	32	0.452	31	-0.488	2.5e-05	strongHypo
ENSSSCG00000034763	IRS2	11	76779784	76779811	0.816	60	0.243	66	-0.574	6.09e-11	strongHypo
ENSSSCG00000024763	TEX29	11	77692826	77693244	0.415	114	0.722	128	0.307	2.28e-06	strongHyper
ENSSSCG00000035852	CSNK1D	12	762364	762424	0.128	55	0.562	65	0.435	1.09e-06	strongHyper
ENSSSCG00000017164	TIMP2	12	3270531	3270652	0.681	69	0.191	68	-0.491	6.91e-09	strongHypo
ENSSSCG00000017251	SOX9	12	9497781	9497973	0.906	98	0.569	79	-0.338	1.75e-07	strongHypo
ENSSSCG00000039947	KCNJ2	12	9974616	9974635	0.887	63	0.545	79	-0.342	3.58e-06	strongHypo
ENSSSCG00000032181	C17orf58	12	14259792	14259905	0.198	41	0.699	47	0.502	1.98e-06	strongHyper
ENSSSCG00000032176	SMURF2	12	14371504	14371614	0.347	37	0.88	50	0.533	3.23e-07	strongHyper
ENSSSCG00000032092	DDX5	12	14486316	14486402	0.517	45	0.95	54	0.433	9.51e-07	strongHyper
ENSSSCG00000017298	TANC2	12	15720536	15720717	0.726	47	0.174	35	-0.552	4.27e-07	strongHypo
ENSSSCG00000017506	FBXL20	12	22888217	22888245	0.503	59	0.158	52	-0.345	0.000113	strongHypo
ENSSSCG00000018057	SOCS7	12	23708964	23709000	0.967	31	0.328	40	-0.639	1.36e-08	strongHypo
ENSSSCG00000039193	HOXB9	12	24882128	24882143	0.482	33	0	35	-0.482	7.94e-07	strongHypo
ENSSSCG00000037168	TMEM92	12	26437589	26437610	0.355	31	0.929	43	0.575	2.48e-07	strongHyper
ENSSSCG00000017602	STXBP4	12	31292341	31292579	0.4	58	0.865	55	0.465	2e-07	strongHyper
ENSSSCG00000038505	MSI2	12	33777550	33777599	0.816	38	0.3	34	-0.516	1.18e-05	strongHypo
ENSSSCG00000017730	CDK5R1	12	42335171	42335185	0.513	52	0.825	84	0.312	0.00262	strongHyper
ENSSSCG00000017730	CDK5R1	12	42392333	42392367	0.202	38	0.697	47	0.495	8.86e-06	strongHyper
ENSSSCG00000017743	CRLF3	12	42951130	42951349	0.338	77	0.702	90	0.365	3.04e-06	strongHyper
ENSSSCG00000017749	ENSSSCG00000017749	12	43547033	43547096	0.49	45	0.852	54	0.362	0.000167	strongHyper
ENSSSCG00000017806	MRM3	12	47001096	47001198	0.297	72	0.77	73	0.474	9.17e-09	strongHyper
ENSSSCG00000024108	SLC43A2	12	47843528	47843549	0.956	40	0.421	38	-0.534	2.71e-07	strongHypo
ENSSSCG00000017878	UBE2G1	12	50346565	50346642	0.664	69	0.345	78	-0.319	0.000135	strongHypo
ENSSSCG00000028465	ELAC2	12	57260142	57260241	0.842	43	0.312	64	-0.53	6.88e-08	strongHypo
ENSSSCG00000018053	MED9	12	60942921	60942955	0.263	34	0.729	48	0.466	4.35e-05	strongHyper
ENSSSCG00000011201	SATB1	13	5314862	5314905	0.782	37	0.161	31	-0.621	4.85e-07	strongHypo
ENSSSCG00000011209	ENSSSCG00000011209	13	10443138	10443169	0.873	47	0.346	46	-0.527	1.78e-07	strongHypo
ENSSSCG00000024311	CCR2	13	29317974	29318031	0.24	49	0.597	53	0.356	0.000147	strongHyper
ENSSSCG00000011326	PTH1R	13	29780697	29780715	0.611	36	0.149	42	-0.462	1.96e-05	strongHypo
ENSSSCG00000030359	ARHGEF3	13	38742212	38742442	0.499	72	0.884	68	0.385	5.56e-07	strongHyper
ENSSSCG00000011467	DENND6A	13	39511560	39511713	0.756	40	0.378	72	-0.377	0.000337	strongHypo
ENSSSCG00000035818	FHIT	13	41470378	41470515	0.759	73	0.408	89	-0.351	1.63e-05	strongHypo
ENSSSCG00000035818	FHIT	13	41498738	41498972	0.749	59	0.282	64	-0.468	1.03e-07	strongHypo
ENSSSCG00000011495	PRICKLE2	13	45772726	45772941	0.599	47	0.98	45	0.382	5.29e-06	strongHyper
ENSSSCG00000011495	PRICKLE2	13	45980891	45980920	0.967	30	0.508	47	-0.459	1.08e-05	strongHypo
ENSSSCG00000011497	MAGI1	13	46720355	46720563	0.399	39	0.933	35	0.534	3.55e-07	strongHyper
ENSSSCG00000011501	SUCLG2	13	49513402	49513475	0.466	52	0.864	76	0.399	1.19e-06	strongHyper
ENSSSCG00000027675	FOXP1	13	52595009	52595030	0.243	33	0.715	46	0.473	3.69e-05	strongHyper
ENSSSCG00000027675	FOXP1	13	52831835	52832160	0.544	40	0.976	44	0.433	5.31e-06	strongHyper
ENSSSCG00000011524	CHL1	13	57076224	57076241	0.335	39	0.804	50	0.469	1.09e-05	strongHyper
ENSSSCG00000011538	LMCD1	13	64911429	64911563	0.53	66	0.0401	49	-0.49	4.75e-09	strongHypo
ENSSSCG00000024492	EPHB1	13	75977960	75978095	0.824	57	0.31	59	-0.514	1.3e-08	strongHypo
ENSSSCG00000037871	ENSSSCG00000037871	13	79091845	79091884	0.455	84	0.899	81	0.444	3.4e-10	strongHyper
ENSSSCG00000011668	TRIM42	13	81501532	81501768	0.481	80	0.837	116	0.356	2.87e-07	strongHyper
ENSSSCG00000011721	P2RY1	13	92805199	92805277	0.422	78	0.795	65	0.373	7.7e-06	strongHyper
ENSSSCG00000011721	P2RY1	13	92836149	92836186	0.638	90	0.319	86	-0.32	4.79e-05	strongHypo
ENSSSCG00000011737	SERPINI2	13	106390869	106391005	0.468	42	0.851	61	0.383	6.51e-05	strongHyper
ENSSSCG00000011775	KLHL24	13	121576621	121576752	0.925	40	0.41	56	-0.515	1.3e-07	strongHypo
ENSSSCG00000011780	ENSSSCG00000011780	13	121869868	121869900	0.834	36	0.346	49	-0.487	8.18e-06	strongHypo
ENSSSCG00000034464	ENSSSCG00000034464	13	123734946	123735336	0.208	74	0.555	57	0.347	1.11e-05	strongHyper
ENSSSCG00000039758	ENSSSCG00000039758	13	123801187	123801228	0.972	36	0.543	39	-0.429	9.33e-06	strongHypo
ENSSSCG00000040431	CRYGS	13	124284371	124284495	0.608	61	0.228	58	-0.38	3.54e-05	strongHypo
ENSSSCG00000011811	LPP	13	125842010	125842142	0.746	66	0.366	68	-0.381	1.39e-05	strongHypo
ENSSSCG00000011812	TPRG1	13	126696553	126696629	0.417	36	0.933	34	0.517	2.15e-06	strongHyper
ENSSSCG00000025592	TP63	13	127279336	127279493	0.703	54	0.192	63	-0.511	2.61e-08	strongHypo
ENSSSCG00000031614	SMCO1	13	133594254	133594782	0.636	83	0.309	109	-0.327	3.71e-05	strongHypo
ENSSSCG00000021656	ENSSSCG00000021656	13	136246371	136246498	0.372	72	0.754	71	0.381	9.06e-06	strongHyper
ENSSSCG00000027952	ADCY5	13	136979359	136979711	0.495	52	0.9	49	0.405	2.89e-05	strongHyper
ENSSSCG00000032572	ENSSSCG00000032572	13	142589644	142589676	0.88	57	0.412	39	-0.468	1.68e-06	strongHypo
ENSSSCG00000009126	CALM2	13	145925187	145925250	0.319	80	0.779	74	0.46	9.49e-09	strongHyper
ENSSSCG00000011914	ZDHHC23	13	145980676	145980740	0.823	34	0.256	43	-0.568	8.11e-07	strongHypo
ENSSSCG00000022081	PHLDB2	13	147977790	147977982	0.553	44	0.951	43	0.398	1.16e-05	strongHyper
ENSSSCG00000025463	PROS1	13	166181440	166181717	0.513	63	0.862	74	0.349	7.36e-06	strongHyper
ENSSSCG00000012000	GBE1	13	173973224	173973308	0.796	66	0.377	58	-0.419	1.54e-06	strongHypo
ENSSSCG00000012019	TMPRSS15	13	183044858	183045091	0.485	70	0.812	90	0.327	4.4e-05	strongHyper
ENSSSCG00000012020	ENSSSCG00000012020	13	185709493	185709672	0.698	77	0.376	57	-0.322	0.00012	strongHypo
ENSSSCG00000012021	MRPL39	13	188526944	188527006	0.538	61	0.901	49	0.363	5.01e-05	strongHyper
ENSSSCG00000027179	SIM2	13	200347527	200347544	0.0477	43	0.416	36	0.369	7.22e-05	strongHyper
ENSSSCG00000022318	ERG	13	202121252	202121633	0.507	58	0.843	58	0.336	0.000134	strongHyper
ENSSSCG00000038948	ETS2	13	202484600	202484639	0.38	65	0.729	62	0.349	0.000318	strongHyper
ENSSSCG00000012074	ENSSSCG00000012074	13	204633169	204633219	0.45	40	0.886	45	0.436	1.75e-05	strongHyper
ENSSSCG00000012077	MX1	13	204830270	204830338	0.734	40	0.288	41	-0.447	5.23e-05	strongHypo
ENSSSCG00000027745	ABCG1	13	205578147	205578193	0.526	53	0.891	63	0.364	2e-05	strongHyper
ENSSSCG00000028571	FAM207A	13	207596337	207596361	0.0435	44	0.541	50	0.498	8.53e-08	strongHyper
ENSSSCG00000040121	ENSSSCG00000040121	14	585755	585761	0.478	39	0.905	44	0.428	2.59e-05	strongHyper
ENSSSCG00000031962	ENSSSCG00000031962	14	1540256	1540351	0.294	55	0.748	63	0.455	1.04e-06	strongHyper
ENSSSCG00000009605	GFRA2	14	5725254	5725361	0.778	48	0.306	47	-0.472	4.6e-06	strongHypo
ENSSSCG00000009620	BMP1	14	6468313	6468507	0.148	91	0.499	124	0.351	8.76e-08	strongHyper
ENSSSCG00000034123	ENSSSCG00000034123	14	20805459	20805529	0.904	60	0.519	60	-0.385	5.6e-06	strongHypo
ENSSSCG00000009751	FZD10	14	24849033	24849160	0.721	72	0.284	71	-0.438	3.88e-07	strongHypo
ENSSSCG00000033067	GLT1D1	14	26089814	26089948	0.949	39	0.512	57	-0.437	3.3e-06	strongHypo
ENSSSCG00000009759	SCARB1	14	28335219	28335236	0.6	30	1	37	0.4	1.44e-05	strongHyper
ENSSSCG00000009801	BCL7A	14	30715145	30715219	0.966	87	0.657	96	-0.309	4.66e-08	strongHypo
ENSSSCG00000029803	KDM2B	14	31044381	31044458	0.285	35	0.879	33	0.594	6.3e-07	strongHyper
ENSSSCG00000009856	NOS1	14	35029664	35030041	0.356	67	0.0297	71	-0.326	8.78e-07	strongHypo
ENSSSCG00000033385	ENSSSCG00000033385	14	43092629	43092686	0.214	61	0.628	63	0.414	4.87e-06	strongHyper
ENSSSCG00000009958	SEZ6L	14	43813148	43813193	0.978	44	0.53	32	-0.448	2.35e-06	strongHypo
ENSSSCG00000009966	MN1	14	44826118	44826155	0.393	56	0.772	75	0.379	1.25e-05	strongHyper
ENSSSCG00000010035	YWHAH	14	48547576	48547645	0	61	0.328	61	0.328	2.95e-07	strongHyper
ENSSSCG00000038132	IRF2BP2	14	56539857	56539910	0.826	45	0.39	41	-0.437	5.21e-05	strongHypo
ENSSSCG00000038132	IRF2BP2	14	56571108	56571122	0.778	49	0.316	41	-0.462	1.59e-05	strongHypo
ENSSSCG00000034308	LRMDA	14	79043509	79043588	0.933	33	0.437	40	-0.496	1e-05	strongHypo
ENSSSCG00000010329	ZMIZ1	14	81481377	81481466	0.811	63	0.346	55	-0.466	3.09e-07	strongHypo
ENSSSCG00000027984	ZWINT	14	95006004	95006283	0.417	35	0.846	51	0.429	0.000197	strongHyper
ENSSSCG00000010466	FGFBP3	14	103480090	103480378	0.76	53	0.261	34	-0.499	5.09e-06	strongHypo
ENSSSCG00000036954	MORN4	14	109000215	109000267	0.695	38	0.174	39	-0.521	9.15e-06	strongHypo
ENSSSCG00000010525	ENSSSCG00000010525	14	109015903	109016286	0.324	46	0.722	64	0.398	5.21e-06	strongHyper
ENSSSCG00000010647	ADRB1	14	124377530	124377703	0.829	46	0.328	56	-0.502	3.46e-07	strongHypo
ENSSSCG00000010664	ENO4	14	126993278	126993355	0.683	63	0.375	71	-0.308	7e-05	strongHypo
ENSSSCG00000032558	EMX2	14	127725045	127725106	0.85	39	0.327	33	-0.523	1.03e-05	strongHypo
ENSSSCG00000010672	RAB11FIP2	14	127974535	127974772	0.726	47	0.388	65	-0.339	0.000524	strongHypo
ENSSSCG00000010698	FGFR2	14	131257910	131258076	0.509	59	0.922	39	0.413	1.7e-05	strongHyper
ENSSSCG00000010698	FGFR2	14	131323799	131323932	0.844	63	0.504	48	-0.339	5.93e-05	strongHypo
ENSSSCG00000010727	GPR26	14	132967099	132967144	0.667	30	0.179	54	-0.487	1.58e-05	strongHypo
ENSSSCG00000010756	MGMT	14	138275239	138275337	0.839	112	0.434	111	-0.405	2.41e-10	strongHypo
ENSSSCG00000010757	ENSSSCG00000010757	14	138932762	138932892	0.461	41	0	30	-0.461	4e-06	strongHypo
ENSSSCG00000037698	TCERG1L	14	139632640	139632730	0.725	72	0.227	69	-0.498	5.44e-09	strongHypo
ENSSSCG00000038086	ECHS1	14	141350626	141350642	0.139	36	0.698	43	0.56	9.03e-07	strongHyper
ENSSSCG00000023716	TNFAIP6	15	880609	880744	0.341	38	0.853	48	0.512	1.35e-06	strongHyper
ENSSSCG00000033125	ENSSSCG00000033125	15	7350748	7350900	0.377	53	0.853	66	0.476	1.19e-07	strongHyper
ENSSSCG00000037083	ENSSSCG00000037083	15	14130154	14130266	0.533	41	0.978	40	0.445	3.32e-06	strongHyper
ENSSSCG00000028195	ERICH1	15	32730773	32730912	0.507	63	0.872	80	0.365	1.93e-06	strongHyper
ENSSSCG00000015748	CSMD1	15	35724771	35724946	0.75	73	0.269	64	-0.481	8.03e-08	strongHypo
ENSSSCG00000015780	STOX2	15	45251788	45251884	0.702	91	0.26	74	-0.442	6.75e-08	strongHypo
ENSSSCG00000036361	ENSSSCG00000036361	15	50134051	50134118	0.262	53	0.651	67	0.39	2.18e-05	strongHyper
ENSSSCG00000015866	FMNL2	15	60176396	60176461	0.5	32	1	54	0.5	6.22e-09	strongHyper
ENSSSCG00000035841	ENSSSCG00000035841	15	62849603	62849718	0.552	40	0.959	45	0.407	1.56e-05	strongHyper
ENSSSCG00000015889	TANK	15	67997005	67997102	0.517	42	0.976	37	0.459	4.76e-06	strongHyper
ENSSSCG00000015955	ITGA6	15	78511001	78511051	0.8	30	0.255	35	-0.545	1.67e-05	strongHypo
ENSSSCG00000015961	CDCA7	15	79332099	79332140	0.981	53	0.557	45	-0.424	1.35e-07	strongHypo
ENSSSCG00000032605	ENSSSCG00000032605	15	83311576	83311608	0.865	43	0.423	40	-0.442	6.17e-05	strongHypo
ENSSSCG00000035603	ENSSSCG00000035603	15	83423711	83423853	0.105	48	0.58	42	0.475	3e-06	strongHyper
ENSSSCG00000016005	SESTD1	15	84825542	84825627	0.833	36	0.39	41	-0.444	8.04e-05	strongHypo
ENSSSCG00000033987	UBE2E3	15	86399100	86399159	0.407	49	0.828	70	0.421	3.93e-06	strongHyper
ENSSSCG00000016074	ANKRD44	15	101147159	101147412	0.57	103	0.2	79	-0.369	1.09e-06	strongHypo
ENSSSCG00000028157	CASP8	15	104902728	104902768	0.741	47	0.283	70	-0.459	1.52e-06	strongHypo
ENSSSCG00000016118	CYP20A1	15	106489834	106489864	0.672	38	0.215	51	-0.457	3.27e-05	strongHypo
ENSSSCG00000022846	SLC4A3	15	122120440	122120698	0.392	152	0.753	169	0.36	1.78e-10	strongHyper
ENSSSCG00000016230	EPHA4	15	123496723	123496758	0.588	48	0.116	35	-0.472	2.75e-05	strongHypo
ENSSSCG00000024373	TRIP12	15	130917506	130917595	0.563	99	0.891	130	0.328	2.71e-08	strongHyper
ENSSSCG00000016278	TEX44	15	132300698	132300827	0.389	79	0.729	78	0.34	5.06e-05	strongHyper
ENSSSCG00000016291	GIGYF2	15	133169167	133169208	0.127	47	0.594	62	0.467	1.19e-06	strongHyper
ENSSSCG00000016294	C2orf82	15	133297942	133298047	0.904	62	0.502	54	-0.402	1.46e-06	strongHypo
ENSSSCG00000024777	HDAC4	15	138537508	138537645	0.312	45	0.859	57	0.548	1.38e-08	strongHyper
ENSSSCG00000024777	HDAC4	15	138598274	138598324	0.461	39	0.917	32	0.455	0.000105	strongHyper
ENSSSCG00000036931	ENSSSCG00000036931	16	14920382	14920638	0.81	67	0.496	65	-0.314	0.00168	strongHypo
ENSSSCG00000016806	ENSSSCG00000016806	16	17394775	17394872	0.473	57	0.844	74	0.371	9.93e-05	strongHyper
ENSSSCG00000036201	NPR3	16	18807654	18807716	0.38	37	0.856	39	0.476	4.14e-05	strongHyper
ENSSSCG00000016830	PRLR	16	20739343	20739473	0.544	62	0.871	59	0.327	5.3e-05	strongHyper
ENSSSCG00000033993	PLCXD3	16	26239216	26239313	0.444	39	0.923	37	0.479	6.54e-06	strongHyper
ENSSSCG00000037444	ENSSSCG00000037444	16	28417841	28418041	0.193	63	0.578	60	0.385	7.83e-06	strongHyper
ENSSSCG00000036369	ENSSSCG00000036369	16	35549237	35549351	0.597	45	0.0966	60	-0.5	4.77e-08	strongHypo
ENSSSCG00000022430	SLC30A5	16	47147437	47147619	0.763	81	0.37	62	-0.393	1.11e-06	strongHypo
ENSSSCG00000016997	FGF18	16	52513062	52513141	0.47	32	0	33	-0.47	2.73e-06	strongHypo
ENSSSCG00000016997	FGF18	16	52534863	52534951	0.572	77	0.205	63	-0.367	1.32e-05	strongHypo
ENSSSCG00000017000	RANBP17	16	53179982	53180067	0.683	99	0.361	115	-0.322	7.63e-07	strongHypo
ENSSSCG00000031350	ENSSSCG00000031350	16	53981075	53981144	0.783	35	0.281	47	-0.502	4.27e-05	strongHypo
ENSSSCG00000017012	ENSSSCG00000017012	16	54858431	54858506	0.821	49	0.329	55	-0.492	5.26e-07	strongHypo
ENSSSCG00000017019	ENSSSCG00000017019	16	56989524	56989540	0.87	36	0.388	56	-0.482	1.61e-06	strongHypo
ENSSSCG00000017019	ENSSSCG00000017019	16	58019520	58019611	0.516	56	0.966	61	0.45	3.79e-09	strongHyper
ENSSSCG00000017063	SGCD	16	66846317	66846428	0.294	45	0.788	38	0.495	7.23e-06	strongHyper
ENSSSCG00000039693	ENSSSCG00000039693	16	68079909	68080115	0.362	55	0.0227	47	-0.34	1.09e-05	strongHypo
ENSSSCG00000036387	FAM173B	16	72303657	72303690	0.651	43	0.101	40	-0.55	2.79e-07	strongHypo
ENSSSCG00000017102	PAPD7	16	75282682	75282747	0.873	77	0.407	54	-0.466	3.57e-08	strongHypo
ENSSSCG00000017106	MED10	16	75604984	75605032	0.498	65	0.874	54	0.376	1.35e-05	strongHyper
ENSSSCG00000031547	ENSSSCG00000031547	16	76295739	76295798	0.973	113	0.561	104	-0.412	4.08e-14	strongHypo
ENSSSCG00000017109	ADAMTS16	16	76660505	76660578	0.746	47	0.296	43	-0.45	1.74e-05	strongHypo
ENSSSCG00000032074	IRX2	16	78472979	78473045	0.267	73	0.626	77	0.359	8.56e-06	strongHyper
ENSSSCG00000006970	DLC1	17	1337560	1337628	0.736	49	0.282	52	-0.455	9.46e-06	strongHypo
ENSSSCG00000006988	PDGFRL	17	5241519	5241554	0.63	43	0.155	31	-0.475	0.000105	strongHypo
ENSSSCG00000032320	C8orf4	17	9468431	9468472	0.736	49	0.303	59	-0.432	1.6e-05	strongHypo
ENSSSCG00000007027	SLC20A2	17	11512131	11512165	0.267	30	0.906	32	0.639	2.89e-07	strongHyper
ENSSSCG00000021473	ENSSSCG00000021473	17	13610691	13610909	0.452	77	0.786	71	0.334	2.06e-05	strongHyper
ENSSSCG00000038858	CFAP61	17	28124878	28124955	0.785	57	0.451	57	-0.334	0.000104	strongHypo
ENSSSCG00000007249	NOL4L	17	36128087	36128510	0.389	66	0.72	76	0.33	0.000185	strongHyper
ENSSSCG00000007289	TRPC4AP	17	38447489	38447535	0.81	42	0.308	39	-0.502	5.89e-06	strongHypo
ENSSSCG00000007356	PLCG1	17	43778773	43778786	0.885	56	0.486	56	-0.399	1.39e-05	strongHypo
ENSSSCG00000030820	STK4	17	47389324	47389413	0.474	46	0.901	39	0.427	5.49e-05	strongHyper
ENSSSCG00000007438	NCOA5	17	48251298	48251542	0.361	52	0.804	53	0.443	1.11e-05	strongHyper
ENSSSCG00000007453	EYA2	17	48972587	48972619	0.947	58	0.598	69	-0.349	2.25e-06	strongHypo
ENSSSCG00000007465	B4GALT5	17	51309632	51309898	0.434	60	0.825	74	0.391	3.62e-06	strongHyper
ENSSSCG00000034702	ENSSSCG00000034702	17	54485321	54485390	0.647	96	0.291	100	-0.356	3.76e-06	strongHypo
ENSSSCG00000007484	ZNF217	17	54689945	54690042	0.324	46	0.766	68	0.443	5.47e-06	strongHyper
ENSSSCG00000007484	ZNF217	17	54731121	54731160	0.697	33	0.122	34	-0.575	1.29e-06	strongHypo
ENSSSCG00000007488	DOK5	17	55436639	55436780	0.35	43	0.776	51	0.426	6.29e-05	strongHyper
ENSSSCG00000016434	RHEB	18	5749035	5749168	0.814	42	0.303	44	-0.51	1.33e-06	strongHypo
ENSSSCG00000025610	AGAP3	18	6135916	6135969	0.439	43	0.866	53	0.428	1.85e-05	strongHyper
ENSSSCG00000016469	TRPV5	18	7317651	7317693	0.85	40	0.309	53	-0.542	2.95e-07	strongHypo
ENSSSCG00000016510	UBN2	18	10402277	10402324	0.831	50	0.42	50	-0.411	6.96e-05	strongHypo
ENSSSCG00000016535	CALD1	18	14376156	14376259	0.26	50	0.867	30	0.607	1.35e-07	strongHyper
ENSSSCG00000031119	ENSSSCG00000031119	18	16651424	16651491	0.734	52	0.277	43	-0.457	1.33e-05	strongHypo
ENSSSCG00000038347	ENSSSCG00000038347	18	17981056	17981099	0.0513	43	0.451	36	0.4	2.76e-05	strongHyper
ENSSSCG00000040464	LEP	18	20128456	20128522	0.418	43	0	43	-0.418	7.97e-07	strongHypo
ENSSSCG00000016590	SND1	18	20513287	20513384	0.716	76	0.253	46	-0.464	1.85e-06	strongHypo
ENSSSCG00000016600	TMEM229A	18	23284356	23284416	0.979	49	0.459	41	-0.52	7.74e-09	strongHypo
ENSSSCG00000016621	KCND2	18	26337773	26337856	0.245	72	0.663	65	0.418	2.21e-06	strongHyper
ENSSSCG00000016629	ST7	18	29281834	29281857	0.335	50	0.823	47	0.488	3.63e-06	strongHyper
ENSSSCG00000016639	FOXP2	18	31276511	31276594	0.746	51	0.32	49	-0.428	4.74e-05	strongHypo
ENSSSCG00000025910	ZNF277	18	33604727	33604777	0.933	32	0.352	47	-0.581	4.43e-08	strongHypo
ENSSSCG00000016657	AOAH	18	37296941	37297040	0.666	84	0.327	84	-0.339	0.000193	strongHypo
ENSSSCG00000016665	BMPER	18	39811807	39812102	0.729	40	0.229	36	-0.499	1.29e-05	strongHypo
ENSSSCG00000024754	BBS9	18	40067879	40068015	0.395	33	0.816	49	0.421	0.000135	strongHyper
ENSSSCG00000022912	ENSSSCG00000022912	18	40431092	40431243	0.537	62	0.845	76	0.308	0.000142	strongHyper
ENSSSCG00000037116	ZNRF2	18	42675203	42675324	0.293	52	0.87	68	0.578	8.03e-11	strongHyper
ENSSSCG00000037598	SNX10	18	46059835	46059926	0.489	43	0.929	59	0.441	4.36e-07	strongHyper
ENSSSCG00000026894	NFE2L3	18	46316831	46317006	0.473	49	0.83	48	0.357	0.000248	strongHyper
ENSSSCG00000026894	NFE2L3	18	46615051	46615102	0.423	38	0.899	40	0.476	8.58e-06	strongHyper
ENSSSCG00000036611	NPVF	18	46741614	46741749	0.648	47	0.22	62	-0.428	8.69e-05	strongHypo
ENSSSCG00000023801	LANCL2	18	48592761	48592874	0.852	47	0.456	57	-0.397	3.41e-05	strongHypo
ENSSSCG00000016724	MRPS24	18	48886534	48886816	0.379	50	0.694	46	0.316	0.00244	strongHyper
ENSSSCG00000016747	NUDCD3	18	50764075	50764228	0.664	85	0.171	77	-0.493	8.17e-11	strongHypo
ENSSSCG00000016763	GLI3	18	52436234	52436296	0.876	32	0.355	31	-0.521	2.48e-05	strongHypo
ENSSSCG00000035581	SUGCT	18	53657550	53657633	0.511	57	0.843	65	0.332	3.51e-05	strongHyper
ENSSSCG00000035581	SUGCT	18	54108366	54108580	0.2	50	0.619	64	0.42	8.81e-06	strongHyper
ENSSSCG00000039556	KCNQ1	2	1807884	1807962	0.569	49	0.891	62	0.322	9.68e-05	strongHyper
ENSSSCG00000012884	PPP6R3	2	4514815	4514907	0.67	51	0.258	58	-0.412	5.2e-05	strongHypo
ENSSSCG00000028806	RPS6KA4	2	7747021	7747038	0.487	33	0.0256	37	-0.462	7.65e-06	strongHypo
ENSSSCG00000013050	MARK2	2	8210351	8210667	0.769	73	0.384	68	-0.386	3.88e-06	strongHypo
ENSSSCG00000013145	DTX4	2	12206832	12207004	0.498	51	0.872	81	0.374	2.79e-06	strongHyper
ENSSSCG00000023379	UBE2L6	2	13346697	13346718	0	36	0.421	38	0.421	4.39e-06	strongHyper
ENSSSCG00000023709	PTPRJ	2	14672260	14672338	0.466	45	0.118	62	-0.348	5.24e-05	strongHypo
ENSSSCG00000023974	PHF21A	2	16457849	16457939	0.306	61	0.811	65	0.505	3.23e-08	strongHyper
ENSSSCG00000013278	TSPAN18	2	17618800	17618834	0.0222	43	0.432	35	0.41	8.36e-06	strongHyper
ENSSSCG00000013278	TSPAN18	2	17667055	17667126	0.097	31	0.763	38	0.666	2.63e-08	strongHyper
ENSSSCG00000013302	CAT	2	26594372	26594465	0.237	48	0.626	46	0.389	0.000318	strongHyper
ENSSSCG00000031972	ENSSSCG00000031972	2	35025964	35026202	0.277	35	0.822	41	0.545	2.02e-06	strongHyper
ENSSSCG00000034191	SOX6	2	42460201	42460232	0.253	63	0.793	65	0.54	6.74e-09	strongHyper
ENSSSCG00000028827	PARVA	2	46959164	46959210	0.191	43	0.651	54	0.46	2.11e-06	strongHyper
ENSSSCG00000033411	ZBED5	2	48257648	48257672	0.0713	40	0.646	34	0.575	2.23e-07	strongHyper
ENSSSCG00000013936	NDUFA13	2	58412292	58412321	0.625	40	0.0626	45	-0.562	2.91e-08	strongHypo
ENSSSCG00000013566	INSR	2	71801533	71801649	0.608	73	0.249	56	-0.359	7.86e-05	strongHypo
ENSSSCG00000035882	ENSSSCG00000035882	2	82524275	82524382	0.663	91	0.211	60	-0.452	8.06e-08	strongHypo
ENSSSCG00000037047	ENSSSCG00000037047	2	83697533	83697625	0.761	41	0.334	58	-0.426	3.61e-05	strongHypo
ENSSSCG00000014082	POLK	2	84468350	84468440	0.535	56	0.842	61	0.306	0.00135	strongHyper
ENSSSCG00000014091	F2RL1	2	85733412	85733475	0.402	52	0.0167	70	-0.385	1.46e-08	strongHypo
ENSSSCG00000028536	LHFPL2	2	87358653	87358733	0.267	30	0.879	33	0.612	7.51e-07	strongHyper
ENSSSCG00000014136	VCAN	2	91712615	91712816	0.188	93	0.51	100	0.322	2.72e-06	strongHyper
ENSSSCG00000014149	MEF2C	2	96273284	96273416	0.401	78	0.807	101	0.406	1.28e-08	strongHyper
ENSSSCG00000014151	CETN3	2	97556673	97556724	0.77	61	0.455	66	-0.316	0.00103	strongHypo
ENSSSCG00000035025	ADGRV1	2	97865523	97865537	0.455	33	0.908	44	0.454	2.17e-05	strongHyper
ENSSSCG00000014156	ARRDC3	2	98383264	98383331	0.513	55	0.0705	42	-0.443	2.56e-06	strongHypo
ENSSSCG00000036520	EFNA5	2	111909522	111909569	0.371	56	0.845	75	0.473	4.83e-08	strongHyper
ENSSSCG00000031518	STARD4	2	116328283	116328514	0.877	57	0.28	85	-0.597	1.17e-12	strongHypo
ENSSSCG00000014203	MCC	2	116486614	116486814	0.514	58	0.174	54	-0.34	0.000664	strongHypo
ENSSSCG00000039373	SNX24	2	126324462	126324820	0.292	104	0.724	111	0.432	7.98e-11	strongHyper
ENSSSCG00000014242	ZNF608	2	128064978	128065001	0.366	46	0.908	44	0.542	6.88e-08	strongHyper
ENSSSCG00000014242	ZNF608	2	128358622	128358649	0.7	34	0.225	38	-0.475	0.000305	strongHypo
ENSSSCG00000014242	ZNF608	2	128420813	128420882	0.75	36	0.0914	33	-0.658	2.5e-08	strongHypo
ENSSSCG00000014249	2019-03-03	2	129978737	129978804	0.529	55	0.12	50	-0.409	9.6e-06	strongHypo
ENSSSCG00000035069	CHSY3	2	132792779	132792789	0.555	45	0.945	36	0.389	9.73e-05	strongHyper
ENSSSCG00000014364	ANKHD1	2	142185586	142185766	0.739	44	0.259	38	-0.48	5.05e-05	strongHypo
ENSSSCG00000031846	ENSSSCG00000031846	2	144728004	144728144	0.76	61	0.388	46	-0.372	0.000286	strongHypo
ENSSSCG00000031846	ENSSSCG00000031846	2	144889397	144889552	0.361	62	0.0227	46	-0.338	1.02e-05	strongHypo
ENSSSCG00000014420	JAKMIP2	2	148912026	148912034	0.386	44	0.813	53	0.427	2.27e-05	strongHyper
ENSSSCG00000024111	SCGB3A2	2	149116318	149116502	0.186	49	0.595	72	0.408	5.91e-05	strongHyper
ENSSSCG00000034399	C5orf46	2	149176583	149176600	0.771	56	0.284	60	-0.487	1.63e-07	strongHypo
ENSSSCG00000014426	SPINK9	2	149633156	149633287	0.974	72	0.578	52	-0.396	2.76e-08	strongHypo
ENSSSCG00000014428	HTR4	2	149865853	149865962	0.966	92	0.633	103	-0.333	1.35e-09	strongHypo
ENSSSCG00000007576	FOXK1	3	3348213	3348268	0.806	86	0.253	63	-0.553	1.86e-11	strongHypo
ENSSSCG00000007578	ENSSSCG00000007578	3	3768729	3768757	0.378	45	0.833	42	0.455	2.27e-05	strongHyper
ENSSSCG00000007681	CUX1	3	9353584	9353658	0.166	83	0.629	102	0.463	1.76e-10	strongHyper
ENSSSCG00000007727	AUTS2	3	14751593	14751620	0.975	47	0.655	57	-0.32	6.23e-06	strongHypo
ENSSSCG00000007728	ENSSSCG00000007728	3	15086440	15086465	0.373	32	0.853	47	0.48	2.3e-05	strongHyper
ENSSSCG00000007736	TMEM248	3	16311847	16311923	0.45	40	0.962	44	0.512	3.01e-07	strongHyper
ENSSSCG00000007816	IL21R	3	19482017	19482042	0.667	45	0.167	30	-0.5	2.06e-05	strongHypo
ENSSSCG00000036837	ENSSSCG00000036837	3	20878591	20878711	0.792	33	0.319	38	-0.473	0.000107	strongHypo
ENSSSCG00000036255	CACNG3	3	22102599	22102636	0.579	33	0.125	48	-0.454	2.32e-05	strongHypo
ENSSSCG00000022200	SYT17	3	26566095	26566185	0.782	42	0.28	55	-0.502	1.62e-06	strongHypo
ENSSSCG00000021118	GSPT1	3	31224022	31224194	0.533	52	0.141	56	-0.393	1.46e-05	strongHypo
ENSSSCG00000035926	ENSSSCG00000035926	3	33132281	33132393	0.662	92	0.296	70	-0.366	1.82e-05	strongHypo
ENSSSCG00000007915	TMEM114	3	34468865	34468939	0.189	43	0.79	51	0.601	1.99e-09	strongHyper
ENSSSCG00000007917	RBFOX1	3	34891805	34891941	0.405	47	0.807	50	0.401	6.58e-05	strongHyper
ENSSSCG00000008144	NCK2	3	49076474	49076549	0.265	55	0.695	53	0.431	6.7e-06	strongHyper
ENSSSCG00000008144	NCK2	3	49109340	49109390	0.355	37	0.853	41	0.498	6.39e-06	strongHyper
ENSSSCG00000008150	TMEM182	3	50734605	50734620	0.557	32	1	42	0.443	1.03e-06	strongHyper
ENSSSCG00000008150	TMEM182	3	51210904	51210975	0.62	64	0.206	43	-0.414	5.95e-05	strongHypo
ENSSSCG00000008150	TMEM182	3	51489012	51489154	0.657	77	0.323	74	-0.333	4.26e-05	strongHypo
ENSSSCG00000035656	ENSSSCG00000035656	3	61390842	61390893	0.759	33	0.156	38	-0.603	3.41e-07	strongHypo
ENSSSCG00000023859	LRRTM1	3	63582661	63582682	0.602	43	0.964	57	0.362	1.02e-05	strongHyper
ENSSSCG00000038023	ENSSSCG00000038023	3	69925548	69925576	0.956	44	0.583	65	-0.372	7.19e-06	strongHypo
ENSSSCG00000039331	ENSSSCG00000039331	3	74390598	74390691	0.466	49	0.118	54	-0.349	2.74e-05	strongHypo
ENSSSCG00000023908	ETAA1	3	75023441	75023467	0.479	31	0.897	38	0.419	0.000357	strongHyper
ENSSSCG00000008383	ENSSSCG00000008383	3	80559889	80559943	0.48	56	0.806	59	0.326	0.000212	strongHyper
ENSSSCG00000008389	PAPOLG	3	81041905	81041993	0.894	54	0.559	72	-0.335	1.47e-05	strongHypo
ENSSSCG00000008392	BCL11A	3	81231511	81231517	0.545	44	0.0626	45	-0.483	6.13e-07	strongHypo
ENSSSCG00000008447	CAMKMT	3	95829228	95829269	0.454	78	0.805	75	0.351	9.66e-06	strongHyper
ENSSSCG00000035990	ENSSSCG00000035990	3	97878853	97878933	0.478	89	0.156	74	-0.322	2.69e-05	strongHypo
ENSSSCG00000008484	SRSF7	3	101605973	101605980	0.875	42	0.518	64	-0.357	0.000121	strongHypo
ENSSSCG00000020878	HNRNPLL	3	101827901	101827957	0.718	46	0.255	51	-0.463	6.2e-06	strongHypo
ENSSSCG00000008488	RMDN2	3	102385359	102385405	0.628	82	0.267	74	-0.361	1.18e-06	strongHypo
ENSSSCG00000003166	ENSSSCG00000003166	3	110614255	110614322	0.11	44	0.467	53	0.356	0.000149	strongHyper
ENSSSCG00000026465	BABAM2	3	111099986	111100038	0.359	64	0.886	52	0.526	5.14e-09	strongHyper
ENSSSCG00000026465	BABAM2	3	111252921	111253262	0.485	87	0.855	101	0.371	6.34e-08	strongHyper
ENSSSCG00000008564	CIB4	3	112393991	112394091	0.369	94	0.744	77	0.375	1.59e-06	strongHyper
ENSSSCG00000008606	OSR1	3	118505167	118505341	0.416	77	0.856	77	0.441	1.51e-08	strongHyper
ENSSSCG00000008617	FAM49A	3	120980843	120980928	0.263	41	0.782	32	0.519	1.7e-05	strongHyper
ENSSSCG00000008619	DDX1	3	121822172	121822274	0.822	83	0.328	84	-0.493	5.93e-11	strongHypo
ENSSSCG00000008664	FAM84A	3	122779126	122779304	0.319	46	0.791	49	0.472	1.12e-05	strongHyper
ENSSSCG00000008624	LPIN1	3	124753446	124753527	0.45	54	0.915	69	0.465	4.69e-08	strongHyper
ENSSSCG00000008638	YWHAQ	3	126737279	126737336	0.832	42	0.263	46	-0.569	5.81e-08	strongHypo
ENSSSCG00000008645	ID2	3	127505209	127505247	0.757	33	0.232	39	-0.526	1.32e-05	strongHypo
ENSSSCG00000008646	RNF144A	3	128278527	128278610	0.847	52	0.442	59	-0.405	1.09e-05	strongHypo
ENSSSCG00000008647	CMPK2	3	129343858	129343941	0.738	45	0.256	55	-0.482	2.47e-06	strongHypo
ENSSSCG00000008649	SOX11	3	130083919	130084065	0.519	51	0.134	51	-0.385	4.65e-05	strongHypo
ENSSSCG00000031717	ADCY8	4	9589697	9589860	0.449	72	0.753	63	0.304	0.000459	strongHyper
ENSSSCG00000031717	ADCY8	4	9870590	9870636	0.84	67	0.522	80	-0.318	9.15e-05	strongHypo
ENSSSCG00000028759	ASAP1	4	10269019	10269068	0.0765	67	0.491	65	0.415	6.11e-08	strongHyper
ENSSSCG00000013683	ENSSSCG00000013683	4	18238878	18239158	0.264	67	0.688	64	0.424	2.87e-07	strongHyper
ENSSSCG00000005994	SNTB1	4	18367566	18367587	0.0382	51	0.363	54	0.325	2.27e-05	strongHyper
ENSSSCG00000005997	COL14A1	4	18971466	18971583	0.727	49	0.3	59	-0.426	1.6e-05	strongHypo
ENSSSCG00000006018	TRPS1	4	23389786	23389973	0.939	53	0.48	55	-0.459	4.09e-08	strongHypo
ENSSSCG00000033112	TSPYL5	4	39553351	39553483	0.224	73	0.797	79	0.573	6.21e-13	strongHyper
ENSSSCG00000006107	PDP1	4	42657629	42657662	0.0803	65	0.616	67	0.536	3.28e-11	strongHyper
ENSSSCG00000006160	STMN2	4	57255661	57255835	0.634	83	0.264	99	-0.37	1.14e-06	strongHypo
ENSSSCG00000033633	ENSSSCG00000033633	4	58889740	58889854	0.148	47	0.674	42	0.526	2.98e-07	strongHyper
ENSSSCG00000033633	ENSSSCG00000033633	4	58972559	58972776	0.492	35	0.92	46	0.428	2.84e-05	strongHyper
ENSSSCG00000006174	JPH1	4	61728970	61729069	0.908	45	0.464	65	-0.445	6.7e-07	strongHypo
ENSSSCG00000037737	ENSSSCG00000037737	4	62405297	62405474	0.64	73	0.306	96	-0.335	1.17e-06	strongHypo
ENSSSCG00000006185	KCNB2	4	63055797	63056006	0.739	163	0.435	140	-0.304	1.43e-08	strongHypo
ENSSSCG00000006194	NCOA2	4	65107587	65107656	0.379	47	0.854	48	0.475	2.29e-06	strongHyper
ENSSSCG00000023848	C8orf46	4	68201614	68201695	0.562	48	0.099	50	-0.463	1.06e-06	strongHypo
ENSSSCG00000022092	CYP7B1	4	69307213	69307372	0.755	60	0.401	69	-0.354	3.68e-05	strongHypo
ENSSSCG00000006230	CLVS1	4	72419166	72419225	0.631	46	0.146	56	-0.485	3.88e-07	strongHypo
ENSSSCG00000006233	CA8	4	73035664	73035890	0.357	76	0.698	75	0.341	0.000167	strongHyper
ENSSSCG00000006235	TOX	4	73576884	73577150	0.771	75	0.404	96	-0.367	1.09e-06	strongHypo
ENSSSCG00000006240	FAM110B	4	74735921	74735974	0.59	39	0.961	50	0.37	2.21e-05	strongHyper
ENSSSCG00000006277	SPIDR	4	80220180	80220340	0.769	52	0.388	60	-0.381	5.21e-05	strongHypo
ENSSSCG00000006307	RCSD1	4	83402684	83402713	0.634	33	1	52	0.366	2.7e-06	strongHyper
ENSSSCG00000006333	NUF2	4	87222590	87222700	0.818	58	0.46	90	-0.359	1.45e-06	strongHypo
ENSSSCG00000006338	DDR2	4	87934691	87934716	0.322	37	0.877	40	0.555	6.61e-07	strongHyper
ENSSSCG00000006374	CD244	4	89662806	89662853	0.562	41	0.955	42	0.393	2.49e-05	strongHyper
ENSSSCG00000006384	NHLH1	4	90115246	90115258	0.738	42	0.322	59	-0.416	4.73e-05	strongHypo
ENSSSCG00000006493	PMF1	4	93827228	93827254	0.378	71	0.8	52	0.422	2.97e-06	strongHyper
ENSSSCG00000006588	S100A9	4	96239986	96240056	0.756	61	0.352	91	-0.405	1.23e-06	strongHypo
ENSSSCG00000006726	SPAG17	4	102523240	102523376	0.275	45	0.779	49	0.503	3.4e-06	strongHyper
ENSSSCG00000006736	CD2	4	103959821	103959864	0.606	33	1	57	0.394	3.49e-07	strongHyper
ENSSSCG00000006742	MAB21L3	4	104652804	104652890	0.395	69	0.81	49	0.414	1.02e-05	strongHyper
ENSSSCG00000038970	BCL2L15	4	106670996	106671069	0.447	38	0.857	56	0.41	3.49e-05	strongHyper
ENSSSCG00000006776	MOV10	4	107761014	107761092	0.169	33	0.654	46	0.484	3.6e-05	strongHyper
ENSSSCG00000006785	RAP1A	4	108748108	108748182	0.463	39	0.922	51	0.459	2.23e-06	strongHyper
ENSSSCG00000006851	ENSSSCG00000006851	4	112028825	112028850	0.732	41	0.233	47	-0.499	4.54e-06	strongHypo
ENSSSCG00000006853	PRMT6	4	113460303	113460309	0.646	37	1	44	0.354	9.49e-06	strongHyper
ENSSSCG00000029849	S1PR1	4	116928784	116928993	1	66	0.642	70	-0.358	5.61e-09	strongHypo
ENSSSCG00000036509	RWDD3	4	122046915	122046940	0.435	36	0.896	47	0.461	2.13e-05	strongHyper
ENSSSCG00000028620	ABCD3	4	122951894	122952092	0.554	137	0.204	132	-0.351	9.73e-08	strongHypo
ENSSSCG00000006889	ARHGAP29	4	123029815	123029942	0.475	40	0.0384	50	-0.436	1.38e-06	strongHypo
ENSSSCG00000027251	CDC7	4	125388629	125388705	0.629	35	1	39	0.371	1.41e-05	strongHyper
ENSSSCG00000038253	ZNF326	4	126649638	126649873	0.423	112	0.0969	95	-0.326	2.57e-08	strongHypo
ENSSSCG00000024973	ENSSSCG00000024973	4	127417228	127417487	0.21	72	0.562	67	0.352	2.16e-05	strongHyper
ENSSSCG00000006936	ODF2L	4	129813653	129813703	0.949	37	0.495	33	-0.454	2.23e-05	strongHypo
ENSSSCG00000006947	ENSSSCG00000006947	4	130736794	130736973	0.778	136	0.41	158	-0.368	9.88e-09	strongHypo
ENSSSCG00000000963	SYCE3	5	174005	174248	0.924	77	0.602	96	-0.322	1.16e-06	strongHypo
ENSSSCG00000027365	WNT7B	5	3424694	3424789	0.229	100	0.669	97	0.44	3.95e-10	strongHyper
ENSSSCG00000000103	DMC1	5	9433646	9433698	0.218	48	0.627	33	0.409	5.72e-05	strongHyper
ENSSSCG00000000131	ELFN2	5	10452428	10452552	0.711	95	0.405	91	-0.306	7.64e-06	strongHypo
ENSSSCG00000034610	ENSSSCG00000034610	5	29961718	29961846	0.124	32	0.666	42	0.542	3.77e-06	strongHyper
ENSSSCG00000000475	IRAK3	5	30540154	30540247	0.566	74	0.956	60	0.39	2.71e-07	strongHyper
ENSSSCG00000000478	GRIP1	5	30940277	30940365	0.725	51	0.317	79	-0.408	2.88e-05	strongHypo
ENSSSCG00000000478	GRIP1	5	31280181	31280401	0.346	62	0.796	48	0.45	8.74e-07	strongHyper
ENSSSCG00000028869	CAND1	5	31365021	31365033	0.222	36	0.788	52	0.566	2.23e-07	strongHyper
ENSSSCG00000028869	CAND1	5	31474061	31474153	0.35	40	0.836	44	0.486	1.8e-06	strongHyper
ENSSSCG00000000487	SLC35E3	5	33050258	33050282	0.487	39	0.0919	55	-0.395	2.33e-05	strongHypo
ENSSSCG00000036177	TSPAN8	5	35277261	35277277	0.485	33	0.902	61	0.418	2.2e-05	strongHyper
ENSSSCG00000021270	THAP2	5	35673991	35674177	0.592	58	1	53	0.408	1.01e-08	strongHyper
ENSSSCG00000000517	CAPS2	5	38614509	38614617	0.956	50	0.484	47	-0.472	9.47e-08	strongHypo
ENSSSCG00000026594	ENSSSCG00000026594	5	51414458	51414495	0.416	41	0.821	56	0.405	4.27e-05	strongHyper
ENSSSCG00000032580	MGST1	5	56277383	56277573	0.649	73	0.308	72	-0.341	5.97e-05	strongHypo
ENSSSCG00000033729	ENSSSCG00000033729	5	59021475	59021538	0.717	39	0.217	36	-0.501	2.4e-05	strongHypo
ENSSSCG00000000656	CLEC2B	5	61977147	61977328	0.121	32	0.611	42	0.49	1.56e-05	strongHyper
ENSSSCG00000038694	CCND2	5	66207012	66207059	0.955	42	0.559	43	-0.396	2.66e-05	strongHypo
ENSSSCG00000000728	PARP11	5	66461654	66461713	0.264	47	0.787	35	0.523	1.5e-05	strongHyper
ENSSSCG00000000745	DDX11	5	67359855	67359942	0.634	38	0.189	42	-0.446	8.29e-05	strongHypo
ENSSSCG00000000765	IL17RA	5	69448922	69448974	0.224	45	0.763	51	0.539	1.6e-07	strongHyper
ENSSSCG00000000791	PDZRN4	5	72759518	72759613	0.569	82	0.185	89	-0.384	2.43e-07	strongHypo
ENSSSCG00000031701	GXYLT1	5	73150978	73151076	0.539	34	0.0709	47	-0.468	3.69e-06	strongHypo
ENSSSCG00000031701	GXYLT1	5	73395351	73395727	0.224	95	0.623	83	0.399	3.12e-09	strongHyper
ENSSSCG00000034097	ENSSSCG00000034097	5	77008981	77009001	1	36	0.495	34	-0.505	2.96e-07	strongHypo
ENSSSCG00000028397	ENSSSCG00000028397	5	78328322	78328392	0.946	63	0.463	141	-0.482	6.39e-12	strongHypo
ENSSSCG00000034072	ENSSSCG00000034072	5	80561107	80561135	0.824	64	0.424	127	-0.4	8.87e-08	strongHypo
ENSSSCG00000000864	CHPT1	5	82545285	82545376	0.75	107	0.334	120	-0.416	5.1e-10	strongHypo
ENSSSCG00000000875	NR1H4	5	83655099	83655266	0.342	40	0.831	43	0.49	2.01e-05	strongHyper
ENSSSCG00000000906	TMCC3	5	88685813	88685962	0.719	41	0.133	30	-0.586	2.41e-06	strongHypo
ENSSSCG00000000910	CRADD	5	89389329	89389672	0.789	66	0.432	94	-0.357	3.63e-05	strongHypo
ENSSSCG00000000910	CRADD	5	89428306	89428359	0.332	73	0.801	58	0.468	2.4e-07	strongHyper
ENSSSCG00000000910	CRADD	5	89439274	89439315	0.531	54	0.127	55	-0.404	1.27e-05	strongHypo
ENSSSCG00000039951	ENSSSCG00000039951	5	94224270	94224526	0.511	71	0.905	64	0.394	4.89e-06	strongHyper
ENSSSCG00000000924	C12orf50	5	94911120	94911212	0.305	39	0.832	35	0.527	7.11e-06	strongHyper
ENSSSCG00000000924	C12orf50	5	95030912	95030974	0.656	71	0.314	61	-0.342	0.000129	strongHypo
ENSSSCG00000032321	MGAT4C	5	96078688	96078703	0.967	30	0.514	45	-0.453	2.03e-05	strongHypo
ENSSSCG00000024065	TMTC2	5	98022337	98022352	0.49	51	1	30	0.51	2.5e-07	strongHyper
ENSSSCG00000024065	TMTC2	5	99072073	99072131	0.625	56	0.207	63	-0.418	5.02e-06	strongHypo
ENSSSCG00000033473	MYL6B	5	99521033	99521160	0.368	78	0.788	83	0.42	5.11e-08	strongHyper
ENSSSCG00000039181	ENSSSCG00000039181	5	100742191	100742320	0.706	87	0.345	103	-0.362	2.86e-06	strongHypo
ENSSSCG00000029249	NAV3	5	103330278	103330289	1	33	0.445	36	-0.555	6.82e-08	strongHypo
ENSSSCG00000029249	NAV3	5	103530058	103530199	0.49	76	0.839	58	0.349	4.53e-05	strongHyper
ENSSSCG00000020678	BANP	6	1365330	1365413	0.529	60	0.984	65	0.455	4.36e-10	strongHyper
ENSSSCG00000002664	GSE1	6	3460248	3460391	0.715	117	0.39	108	-0.326	7.67e-06	strongHypo
ENSSSCG00000002689	CMIP	6	6702803	6702849	0.0932	43	0.584	45	0.491	1.31e-06	strongHyper
ENSSSCG00000038128	CDYL2	6	7444751	7444800	0.311	42	0.743	63	0.433	2.49e-05	strongHyper
ENSSSCG00000027415	WWOX	6	9689036	9689179	0.816	97	0.363	124	-0.453	1.01e-11	strongHypo
ENSSSCG00000039747	ENSSSCG00000039747	6	10996709	10996766	0.667	30	0.138	35	-0.529	2.6e-05	strongHypo
ENSSSCG00000002752	ZFHX3	6	15871841	15872164	1	56	0.591	55	-0.409	3.62e-08	strongHypo
ENSSSCG00000032908	PSMD7	6	17072104	17072131	0.947	36	0.51	43	-0.437	1.64e-05	strongHypo
ENSSSCG00000002755	NFAT5	6	17479074	17479140	0.628	91	0.316	75	-0.312	4.76e-05	strongHypo
ENSSSCG00000032985	GOT2	6	21013272	21013303	0.712	48	0.232	34	-0.479	3.97e-05	strongHypo
ENSSSCG00000036067	PDP2	6	27558296	27558432	0.833	76	0.428	86	-0.405	3.47e-07	strongHypo
ENSSSCG00000002834	ENSSSCG00000002834	6	32069826	32069891	0.459	54	0.841	43	0.382	0.000658	strongHyper
ENSSSCG00000002835	TOX3	6	32582041	32582090	0.463	46	0.882	47	0.419	2.3e-05	strongHyper
ENSSSCG00000002838	ZNF423	6	34917178	34917321	1	37	0.595	40	-0.405	5.54e-06	strongHypo
ENSSSCG00000023391	LONP2	6	36450031	36450480	0.487	170	0.81	208	0.324	2.85e-10	strongHyper
ENSSSCG00000036874	MYLK3	6	37856747	37856786	0.706	34	0.114	35	-0.593	4.98e-07	strongHypo
ENSSSCG00000002965	ACTN4	6	47505394	47505510	0.652	50	0.17	56	-0.482	4.98e-07	strongHypo
ENSSSCG00000040333	NUP62	6	54924593	54924704	0.298	67	0.886	61	0.588	7.1e-12	strongHyper
ENSSSCG00000003259	OSCAR	6	56041173	56041247	0.364	45	0.818	43	0.455	1.43e-05	strongHyper
ENSSSCG00000035575	ZIM3	6	61530649	61530659	0.355	34	0.909	32	0.554	3.12e-06	strongHyper
ENSSSCG00000037480	ENSSSCG00000037480	6	64767761	64767797	0.137	46	0.576	54	0.438	3.9e-06	strongHyper
ENSSSCG00000031344	AJAP1	6	66256787	66256897	0.247	60	0.657	56	0.411	1.35e-05	strongHyper
ENSSSCG00000036772	CAMTA1	6	68418580	68418649	0.955	51	0.609	54	-0.345	9.96e-06	strongHypo
ENSSSCG00000038006	SLC25A33	6	69871785	69871836	0.866	37	0.43	42	-0.437	6.24e-05	strongHypo
ENSSSCG00000003438	VPS13D	6	72358145	72358235	0.964	106	0.635	128	-0.33	1.25e-10	strongHypo
ENSSSCG00000003451	ENSSSCG00000003451	6	73022359	73022372	0.522	40	0	30	-0.522	4.54e-07	strongHypo
ENSSSCG00000020710	ENSSSCG00000020710	6	73187707	73187794	0.744	35	0.25	42	-0.494	0.000236	strongHypo
ENSSSCG00000003486	ARHGEF10L	6	76057555	76057570	0.755	45	0.0636	31	-0.692	9.35e-10	strongHypo
ENSSSCG00000003493	CAPZB	6	77899111	77899173	0.269	48	0.751	55	0.483	4.45e-06	strongHyper
ENSSSCG00000003578	FGR	6	84817439	84817470	0.234	36	0.727	48	0.493	2e-05	strongHyper
ENSSSCG00000003592	SDC3	6	87535981	87536174	0.246	44	0.701	58	0.455	7.68e-06	strongHyper
ENSSSCG00000003640	GRIK3	6	92951936	92952034	0.828	35	0.341	41	-0.487	2.3e-05	strongHypo
ENSSSCG00000038026	RAB12	6	99485492	99485992	0.54	109	0.91	124	0.37	9.26e-11	strongHyper
ENSSSCG00000003690	DLGAP1	6	103015198	103015245	0.922	37	0.364	33	-0.559	8.82e-07	strongHypo
ENSSSCG00000038494	LPIN2	6	103572067	103572078	0.567	51	0.144	49	-0.423	9.51e-06	strongHypo
ENSSSCG00000040452	TMEM241	6	108270437	108270758	0.0667	31	0.653	34	0.587	6.93e-07	strongHyper
ENSSSCG00000003714	HRH4	6	109466239	109466251	0.918	34	0.285	35	-0.633	8.9e-08	strongHypo
ENSSSCG00000003715	ZNF521	6	110054887	110054961	0.908	51	0.325	43	-0.583	5.39e-09	strongHypo
ENSSSCG00000005778	HSBP1L1	6	127959115	127959399	0.0708	53	0.455	54	0.385	1.61e-05	strongHyper
ENSSSCG00000003774	ENSSSCG00000003774	6	137468260	137468382	0.919	68	0.559	78	-0.36	1.96e-06	strongHypo
ENSSSCG00000003805	PDE4B	6	146187547	146187571	0.813	59	0.343	49	-0.47	1.29e-06	strongHypo
ENSSSCG00000037643	ENSSSCG00000037643	6	146721451	146721496	0.923	39	0.506	45	-0.417	3.3e-05	strongHypo
ENSSSCG00000004829	CACHD1	6	147999519	147999631	0.41	75	0.83	79	0.42	1.67e-07	strongHyper
ENSSSCG00000039434	ENSSSCG00000039434	6	151137127	151137153	0.792	92	0.488	90	-0.304	0.00118	strongHypo
ENSSSCG00000003823	C1orf87	6	152017876	152017905	0	46	0.421	48	0.421	1.65e-07	strongHyper
ENSSSCG00000003833	DAB1	6	155046289	155046336	0.976	39	0.533	32	-0.443	7.08e-06	strongHypo
ENSSSCG00000003839	ENSSSCG00000003839	6	156186976	156187021	0.51	44	0.935	46	0.425	9.24e-06	strongHyper
ENSSSCG00000029633	USP24	6	157113311	157113335	0.609	34	1	38	0.391	1.31e-05	strongHyper
ENSSSCG00000003848	LRP8	6	158888910	158888938	0.267	42	0.824	45	0.557	1.39e-07	strongHyper
ENSSSCG00000003931	KIF2C	6	166607525	166607603	0.788	52	0.269	45	-0.52	2.51e-07	strongHypo
ENSSSCG00000034226	ENSSSCG00000034226	6	167216435	167216601	0.189	63	0.629	79	0.44	5.63e-06	strongHyper
ENSSSCG00000003973	CTPS1	6	170241578	170241628	0.833	30	0.225	40	-0.608	6.01e-07	strongHypo
ENSSSCG00000003983	SMAP2	6	170757448	170757664	0.618	126	0.932	101	0.314	2e-08	strongHyper
ENSSSCG00000001000	ECI2	7	2544381	2544440	0.467	36	0.938	48	0.471	1.97e-06	strongHyper
ENSSSCG00000000998	RPP40	7	3092778	3092820	0.1	30	0.601	35	0.501	2.96e-05	strongHyper
ENSSSCG00000024310	F13A1	7	3854883	3855116	0.567	86	0.176	72	-0.391	2.91e-07	strongHypo
ENSSSCG00000001021	RREB1	7	4364572	4364591	0.733	30	0.091	33	-0.642	1.4e-07	strongHypo
ENSSSCG00000001025	DSP	7	4871521	4871815	0.735	71	0.319	72	-0.416	2.24e-06	strongHypo
ENSSSCG00000001027	BMP6	7	5042071	5042104	0.753	62	0.328	72	-0.425	9.5e-07	strongHypo
ENSSSCG00000001033	SLC35B3	7	6107248	6107627	0.383	165	0.882	121	0.5	1.15e-17	strongHyper
ENSSSCG00000001035	ENSSSCG00000001035	7	6872630	6872697	0.833	60	0.221	87	-0.613	7.25e-14	strongHypo
ENSSSCG00000021576	CD83	7	10610334	10610397	0.862	35	0.345	40	-0.517	7.89e-06	strongHypo
ENSSSCG00000001061	JARID2	7	11397340	11397530	0.956	45	0.495	52	-0.461	7.91e-07	strongHypo
ENSSSCG00000001061	JARID2	7	11451251	11451310	0.418	37	0.843	51	0.425	2.91e-05	strongHyper
ENSSSCG00000001065	ATXN1	7	12603020	12603150	0.531	50	0.929	69	0.398	1.41e-06	strongHyper
ENSSSCG00000026034	NUP153	7	13509386	13509551	0.726	109	0.297	130	-0.429	2.05e-11	strongHypo
ENSSSCG00000020858	KIF13A	7	13741146	13741302	0.724	83	0.295	102	-0.429	2.43e-09	strongHypo
ENSSSCG00000020858	KIF13A	7	13762730	13763171	0.657	61	0.292	46	-0.365	0.00042	strongHypo
ENSSSCG00000021696	NRSN1	7	18535611	18535635	0.248	65	0.669	67	0.42	9.39e-07	strongHyper
ENSSSCG00000021696	NRSN1	7	18602252	18602533	0.749	55	0.407	64	-0.342	0.000221	strongHypo
ENSSSCG00000024161	ENSSSCG00000024161	7	22966467	22966511	0.2	40	0.868	61	0.668	1.09e-11	strongHyper
ENSSSCG00000027921	ENSSSCG00000027921	7	24800820	24801338	0.614	73	0.312	62	-0.301	0.00181	strongHypo
ENSSSCG00000001485	MLIP	7	26803975	26804061	0.619	61	0.956	49	0.338	8.62e-06	strongHyper
ENSSSCG00000001499	DST	7	29119272	29119305	0.8	30	0.278	36	-0.522	2.63e-05	strongHypo
ENSSSCG00000035972	TULP1	7	31449908	31449921	0.818	33	0.268	41	-0.551	2.47e-06	strongHypo
ENSSSCG00000001554	SRPK1	7	31677976	31678038	0.637	69	1	67	0.362	4.35e-09	strongHyper
ENSSSCG00000033246	SAYSD1	7	34576274	34576311	0.563	91	0.878	108	0.314	4.05e-07	strongHyper
ENSSSCG00000001618	NCR2	7	36611629	36611710	0.7	40	0.257	51	-0.443	4.16e-05	strongHypo
ENSSSCG00000037057	ENSSSCG00000037057	7	42130830	42130857	0.867	30	0.294	34	-0.572	3.94e-06	strongHypo
ENSSSCG00000001786	CFAP161	7	49941444	49941591	0.521	60	0.868	73	0.346	1.8e-05	strongHyper
ENSSSCG00000034090	CRTC3	7	53126478	53126603	0.706	74	0.295	84	-0.411	2.27e-07	strongHypo
ENSSSCG00000001863	TMEM266	7	56451220	56451278	0.446	61	0.875	56	0.429	8.15e-07	strongHyper
ENSSSCG00000001938	SSTR1	7	62081965	62082022	0.329	43	0.742	70	0.413	2.66e-05	strongHyper
ENSSSCG00000037634	FOXA1	7	62592520	62592637	0.862	70	0.502	98	-0.36	1.41e-06	strongHypo
ENSSSCG00000001964	NPAS3	7	66211662	66211827	0.334	62	0.732	68	0.399	8.53e-06	strongHyper
ENSSSCG00000024517	AKAP6	7	67275576	67275589	0.59	44	0.0865	57	-0.504	5.46e-08	strongHypo
ENSSSCG00000001966	ARHGAP5	7	67694217	67694301	0.233	38	0.691	52	0.458	3.72e-05	strongHyper
ENSSSCG00000002013	DHRS4	7	75356162	75356303	0.619	73	0.953	76	0.334	6.21e-07	strongHyper
ENSSSCG00000037267	MAX	7	89164671	89164794	0.0417	65	0.53	50	0.488	5.89e-09	strongHyper
ENSSSCG00000028877	RAD51B	7	92030610	92030724	0.48	43	0.0471	68	-0.433	4.09e-08	strongHypo
ENSSSCG00000028877	RAD51B	7	92037484	92037606	0.627	61	0.218	74	-0.409	1.73e-06	strongHypo
ENSSSCG00000028304	ZFP36L1	7	92065598	92065897	0.737	57	0.298	73	-0.44	3.12e-06	strongHypo
ENSSSCG00000028304	ZFP36L1	7	92092175	92092223	0	33	0.714	35	0.714	7.46e-11	strongHyper
ENSSSCG00000028304	ZFP36L1	7	92186217	92186357	0.381	66	0.816	73	0.436	2.98e-07	strongHyper
ENSSSCG00000002436	TTC7B	7	112370509	112370554	0.965	58	0.561	60	-0.403	1.56e-07	strongHypo
ENSSSCG00000002438	C14orf159	7	112833451	112833486	0.648	55	0.127	53	-0.521	2.02e-08	strongHypo
ENSSSCG00000002460	ENSSSCG00000002460	7	114618126	114618417	0.528	51	0.868	54	0.339	9.79e-05	strongHyper
ENSSSCG00000028225	DICER1	7	116414437	116414462	0.475	40	0.887	44	0.413	5.16e-05	strongHyper
ENSSSCG00000008700	HGFAC	8	2033110	2033329	0.417	83	0.0528	75	-0.364	6.66e-08	strongHypo
ENSSSCG00000024399	EVC2	8	5026106	5026126	1	32	0.467	30	-0.533	5.32e-07	strongHypo
ENSSSCG00000022448	CLNK	8	6817330	6817399	0.643	97	0.964	85	0.321	1.14e-08	strongHyper
ENSSSCG00000021515	HS3ST1	8	7476483	7476612	0.972	38	0.5	32	-0.472	2.97e-06	strongHypo
ENSSSCG00000008740	FBXL5	8	10978749	10978771	0.264	60	0.717	54	0.453	4.86e-06	strongHyper
ENSSSCG00000021828	TAPT1	8	11412069	11412208	0.908	45	0.389	48	-0.519	1.22e-07	strongHypo
ENSSSCG00000029275	PPARGC1A	8	17637420	17637660	0.655	74	0.285	85	-0.37	3.53e-05	strongHypo
ENSSSCG00000023001	CCDC149	8	18861679	18861795	0.584	63	0.962	52	0.378	1.7e-06	strongHyper
ENSSSCG00000008763	ENSSSCG00000008763	8	21584330	21584590	0.299	60	0.637	55	0.338	0.000178	strongHyper
ENSSSCG00000032200	ENSSSCG00000032200	8	23028722	23029168	0.51	55	0.81	62	0.3	0.000826	strongHyper
ENSSSCG00000032200	ENSSSCG00000032200	8	23113313	23113646	0.535	88	0.9	96	0.365	3.57e-08	strongHyper
ENSSSCG00000036488	KLF3	8	29992297	29992356	0.808	43	0.306	38	-0.502	6.28e-06	strongHypo
ENSSSCG00000008804	GRXCR1	8	33743319	33743464	0.836	65	0.325	75	-0.511	2.81e-09	strongHypo
ENSSSCG00000035712	ENSSSCG00000035712	8	34896249	34896260	0	59	0.367	44	0.367	1.86e-07	strongHyper
ENSSSCG00000008808	GNPDA2	8	35553350	35553390	0.319	44	0.795	39	0.476	2e-05	strongHyper
ENSSSCG00000008813	CORIN	8	37840009	37840165	0.348	76	0.655	66	0.307	2.05e-05	strongHyper
ENSSSCG00000037950	NIPAL1	8	37961055	37961449	0.559	41	0.939	50	0.38	2.84e-05	strongHyper
ENSSSCG00000008841	PDGFRA	8	41125763	41125827	0.92	51	0.556	43	-0.363	6.71e-05	strongHypo
ENSSSCG00000008842	KIT	8	41253093	41253128	0.408	104	0.708	116	0.3	3.44e-06	strongHyper
ENSSSCG00000008842	KIT	8	41415153	41415442	0.572	103	0.881	147	0.309	5.29e-08	strongHyper
ENSSSCG00000008842	KIT	8	41473907	41474036	0.786	64	0.44	76	-0.345	1.64e-05	strongHypo
ENSSSCG00000008842	KIT	8	41478264	41478287	0.567	81	0.895	98	0.328	5.09e-07	strongHyper
ENSSSCG00000008858	KLHL2	8	43841826	43841860	0.868	37	0.279	39	-0.588	2.36e-07	strongHypo
ENSSSCG00000024960	PDGFC	8	45795568	45795602	0.814	75	0.371	79	-0.443	1.68e-08	strongHypo
ENSSSCG00000024685	GRIA2	8	46586960	46587191	0.419	38	0.832	57	0.413	0.000162	strongHyper
ENSSSCG00000022882	EXOC1L	8	55102992	55103092	0.728	93	0.41	73	-0.318	1.75e-05	strongHypo
ENSSSCG00000008913	IGFBP7	8	57538088	57538119	0	50	0.378	40	0.378	8.78e-07	strongHyper
ENSSSCG00000029200	TRIM2	8	75953471	75953530	0.883	42	0.217	47	-0.666	1.39e-10	strongHypo
ENSSSCG00000020879	FBXW7	8	76585244	76585515	0.896	76	0.535	91	-0.36	2.22e-07	strongHypo
ENSSSCG00000009015	GATB	8	77264181	77264246	0.62	42	0.263	58	-0.357	0.000428	strongHypo
ENSSSCG00000035623	IQCM	8	79706546	79706660	0.489	43	0.926	53	0.438	4.9e-06	strongHyper
ENSSSCG00000009031	EDNRA	8	81382819	81382874	0.723	72	0.34	90	-0.384	1.86e-06	strongHypo
ENSSSCG00000035973	LSM6	8	82341392	82341492	0.421	47	0.847	66	0.426	4.37e-06	strongHyper
ENSSSCG00000009045	HHIP	8	83592534	83592640	0.641	90	0.19	80	-0.45	1.32e-08	strongHypo
ENSSSCG00000029920	ELF2	8	87772398	87772586	0.395	51	0.0477	44	-0.347	2.37e-05	strongHypo
ENSSSCG00000032258	ENSSSCG00000032258	8	100010069	100010167	0.444	52	0.091	69	-0.353	3.14e-05	strongHypo
ENSSSCG00000035903	ENSSSCG00000035903	8	102618584	102618651	0.822	38	0.2	41	-0.622	1.11e-07	strongHypo
ENSSSCG00000009116	ENSSSCG00000009116	8	105296468	105296507	0.482	63	0.841	83	0.358	4.39e-06	strongHyper
ENSSSCG00000009141	MCUB	8	112587656	112587741	0.229	35	0.821	34	0.592	8.08e-07	strongHyper
ENSSSCG00000037636	ENSSSCG00000037636	8	113557321	113557379	0.676	80	0.302	79	-0.374	1.59e-06	strongHypo
ENSSSCG00000037636	ENSSSCG00000037636	8	113624929	113624948	0.432	63	0.86	50	0.428	2.19e-06	strongHyper
ENSSSCG00000029813	TSPAN5	8	121788354	121788376	0.167	30	0.688	48	0.521	7.51e-06	strongHyper
ENSSSCG00000035705	PDHA2	8	123084080	123084185	0.356	66	0.851	39	0.494	1.8e-06	strongHyper
ENSSSCG00000021874	UNC5C	8	124280107	124280138	0.208	48	0.725	37	0.517	2.16e-06	strongHyper
ENSSSCG00000021874	UNC5C	8	124339612	124339920	0.543	71	0.847	71	0.304	4.38e-05	strongHyper
ENSSSCG00000029621	BMPR1B	8	124989315	124989453	0.524	48	0.117	51	-0.407	2.41e-05	strongHypo
ENSSSCG00000009192	PDLIM5	8	125106589	125106773	0.915	81	0.474	86	-0.441	5.03e-10	strongHypo
ENSSSCG00000009199	ENSSSCG00000009199	8	125917255	125917318	0.725	61	0.346	55	-0.38	7.56e-05	strongHypo
ENSSSCG00000009215	ABCG2	8	130795242	130795308	0.812	75	0.509	78	-0.303	7.67e-05	strongHypo
ENSSSCG00000009245	SCD5	8	135587707	135587719	0.6	30	0.128	39	-0.472	6.92e-05	strongHypo
ENSSSCG00000029507	RASGEF1B	8	136426004	136426052	0.89	45	0.537	47	-0.353	9.13e-05	strongHypo
ENSSSCG00000029507	RASGEF1B	8	136437535	136437659	0.615	83	0.947	72	0.331	7.71e-07	strongHyper
ENSSSCG00000037723	C4orf22	8	137039357	137039458	0.246	47	0.659	77	0.413	1.57e-05	strongHyper
ENSSSCG00000037723	C4orf22	8	137130793	137130802	0.629	57	0.987	71	0.357	5.18e-08	strongHyper
ENSSSCG00000031272	FGF5	8	137472145	137472194	0.176	50	0.693	49	0.517	2.5e-07	strongHyper
ENSSSCG00000009257	GK2	8	138177360	138177417	0.0783	66	0.42	45	0.342	3.01e-05	strongHyper
ENSSSCG00000009259	PAQR3	8	138650059	138650104	0.545	51	0.852	63	0.307	0.000346	strongHyper
ENSSSCG00000014598	PPFIBP2	9	2043462	2043528	0.679	60	0.225	40	-0.454	1.63e-05	strongHypo
ENSSSCG00000014598	PPFIBP2	9	2079171	2079286	0.291	62	0.727	52	0.437	4.57e-06	strongHyper
ENSSSCG00000014861	ENSSSCG00000014861	9	9940586	9940883	0	56	0.379	46	0.379	1.82e-07	strongHyper
ENSSSCG00000014868	EMSY	9	10618783	10618856	0.585	58	0.143	69	-0.441	2.33e-07	strongHypo
ENSSSCG00000014895	ENSSSCG00000014895	9	13477161	13477276	0.458	98	0.111	125	-0.347	6.27e-09	strongHypo
ENSSSCG00000014896	ENSSSCG00000014896	9	14160949	14161087	0.306	49	0.859	43	0.553	1.04e-06	strongHyper
ENSSSCG00000014901	PCF11	9	17300831	17300956	0.418	70	0.056	79	-0.362	1.47e-07	strongHypo
ENSSSCG00000014919	ME3	9	20502216	20502304	0.14	61	0.462	62	0.322	0.000336	strongHyper
ENSSSCG00000034924	JRKL	9	28434688	28434833	0.348	41	0	44	-0.348	9.27e-06	strongHypo
ENSSSCG00000014999	KBTBD3	9	35905406	35905644	0.82	44	0.416	57	-0.403	8.18e-05	strongHypo
ENSSSCG00000015002	ELMOD1	9	36179382	36179405	0.84	43	0.369	39	-0.471	3.31e-06	strongHypo
ENSSSCG00000036943	C11orf87	9	37688019	37688243	0.533	47	0.919	48	0.386	2.49e-05	strongHyper
ENSSSCG00000015135	SORL1	9	48474739	48474931	0.22	96	0.64	85	0.42	5.92e-09	strongHyper
ENSSSCG00000015135	SORL1	9	48722933	48723124	0.787	86	0.434	107	-0.353	8.45e-07	strongHypo
ENSSSCG00000029492	TMEM218	9	52307252	52307329	0.487	86	0.942	85	0.454	1.66e-11	strongHyper
ENSSSCG00000036157	BARX2	9	56258906	56258957	0.104	51	0.458	44	0.354	0.000125	strongHyper
ENSSSCG00000015252	SNX19	9	57359130	57359204	0.25	40	0.839	32	0.589	4.58e-07	strongHyper
ENSSSCG00000015252	SNX19	9	57590644	57590774	0.144	36	0.742	34	0.598	6.01e-07	strongHyper
ENSSSCG00000028322	BTG2	9	63999386	63999508	0.661	49	0.275	59	-0.387	9.21e-05	strongHypo
ENSSSCG00000022951	NFASC	9	65595395	65595481	0.319	51	0.816	55	0.497	4.95e-08	strongHyper
ENSSSCG00000021276	TEX47	9	69025169	69025403	0.406	59	0.82	70	0.414	3.24e-06	strongHyper
ENSSSCG00000015307	CDK14	9	70755499	70755562	0.286	70	0.76	68	0.474	1.47e-08	strongHyper
ENSSSCG00000040183	CDK6	9	72736886	72736949	0.24	39	0.688	48	0.448	8.09e-05	strongHyper
ENSSSCG00000033314	DLX6	9	76622806	76622836	0.598	42	0.025	40	-0.573	7.28e-09	strongHypo
ENSSSCG00000032598	ENSSSCG00000032598	9	82870323	82870329	0.23	83	0.652	72	0.423	3.01e-07	strongHyper
ENSSSCG00000015396	SEMA3D	9	95277035	95277041	0.827	60	0.453	63	-0.374	3.17e-05	strongHypo
ENSSSCG00000015435	NAMPT	9	106352373	106352455	0.913	58	0.505	75	-0.408	2.02e-07	strongHypo
ENSSSCG00000021813	SLC26A3	9	107495212	107495417	0.77	36	0.239	47	-0.531	2.54e-06	strongHypo
ENSSSCG00000015509	RFWD2	9	118014623	118014759	0.708	128	0.301	140	-0.408	1.42e-12	strongHypo
ENSSSCG00000035617	ENSSSCG00000035617	9	119916164	119916289	0.5	30	0.919	51	0.419	2.77e-05	strongHyper
ENSSSCG00000015534	ACBD6	9	122170012	122170083	0.764	57	0.2	30	-0.564	8.91e-07	strongHypo
ENSSSCG00000035595	HMCN1	9	126832686	126832719	0.4	30	0.897	39	0.497	1.62e-05	strongHyper
ENSSSCG00000039898	ENSSSCG00000039898	9	127703728	127703835	0.424	59	0.826	73	0.403	3.23e-06	strongHyper
ENSSSCG00000023351	PLA2G4A	9	128009010	128009233	0.418	87	0.774	93	0.357	1.91e-06	strongHyper
ENSSSCG00000023351	PLA2G4A	9	128149813	128149877	0.433	44	0.828	67	0.396	1.2e-05	strongHyper
ENSSSCG00000015582	PTPN14	9	129115807	129115909	0.728	57	0.164	79	-0.564	5.35e-11	strongHypo
ENSSSCG00000015619	CAMK1G	9	133574242	133574331	0.751	32	0.167	30	-0.585	4.2e-06	strongHypo
ENSSSCG00000022009	DDC	9	136536341	136536428	0.262	74	0.621	73	0.359	6.26e-06	strongHyper
ENSSSCG00000022009	DDC	9	136593882	136594017	0.0364	54	0.467	70	0.43	4.42e-08	strongHyper
ENSSSCG00000015636	VSTM2A	9	138792816	138792840	0.5	50	0.911	56	0.411	2.99e-06	strongHyper
ENSSSCG00000022126	EGFR	9	139226536	139227101	0.747	264	0.446	228	-0.301	8.12e-11	strongHypo
ENSSSCG00000029847	SPATC1L	AEMK02000328.1	544322	544359	0.873	32	0.249	32	-0.624	7.07e-07	strongHypo
ENSSSCG00000036990	DIO3	AEMK02000452.1	134861	134981	0.806	55	0.351	51	-0.456	1.56e-06	strongHypo
ENSSSCG00000036128	ENSSSCG00000036128	AEMK02000698.1	541026	541081	0.851	46	0.311	41	-0.54	7.19e-07	strongHypo
ENSSSCG00000012151	NHS	X	14072302	14072385	0.308	33	0.816	38	0.508	1.46e-05	strongHyper
ENSSSCG00000012153	RAI2	X	14307360	14307401	0.194	36	0.654	41	0.46	6.99e-05	strongHyper
ENSSSCG00000020735	MAP3K15	X	16001881	16001927	0.835	55	0.409	46	-0.426	1.11e-05	strongHypo
ENSSSCG00000030086	ENSSSCG00000030086	X	24847445	24847647	0.273	33	0.74	38	0.467	0.000126	strongHyper
ENSSSCG00000028148	DMD	X	28210469	28210611	0.791	35	0.248	32	-0.542	7.68e-06	strongHypo
ENSSSCG00000036838	ENSSSCG00000036838	X	32923603	32923629	1	40	0.503	40	-0.497	7.8e-08	strongHypo
ENSSSCG00000012257	MAOA	X	38897531	38897917	0.692	52	0.205	46	-0.487	1.68e-05	strongHypo
ENSSSCG00000012307	CCNB3	X	43955951	43955983	0.618	60	0.977	44	0.359	8.61e-06	strongHyper
ENSSSCG00000012352	KLF8	X	48667265	48667285	0	38	0.364	33	0.364	2.77e-05	strongHyper
ENSSSCG00000012543	ENSSSCG00000012543	X	85356411	85356561	0.451	59	0.793	76	0.342	7.59e-05	strongHyper
ENSSSCG00000012594	IL13RA2	X	94484594	94484614	0.647	37	0.986	69	0.338	2.38e-06	strongHyper
ENSSSCG00000012600	AGTR2	X	95110762	95110844	0.72	145	0.371	191	-0.349	1.18e-10	strongHypo
ENSSSCG00000034882	ENSSSCG00000034882	X	110769563	110769590	0.972	38	0.599	37	-0.374	4.57e-05	strongHypo
ENSSSCG00000035451	ENSSSCG00000035451	X	111528870	111529039	0.806	64	0.409	65	-0.397	5.51e-06	strongHypo
ENSSSCG00000012705	ZIC3	X	112675724	112676002	0.512	106	0.823	94	0.311	1.34e-05	strongHyper
ENSSSCG00000036655	CDR1	X	115200809	115201056	0.854	66	0.521	78	-0.333	1.88e-05	strongHypo
ENSSSCG00000022384	ENSSSCG00000022384	X	117805081	117805317	0.6	97	0.911	109	0.311	2.32e-06	strongHyper
ENSSSCG00000022384	ENSSSCG00000022384	X	117927210	117927308	0.503	49	0.914	61	0.412	1.96e-06	strongHyper
ENSSSCG00000012742	MTM1	X	122207438	122207496	0.314	41	0.818	62	0.504	1.07e-06	strongHyper
ENSSSCG00000012743	MTMR1	X	122393263	122393326	1	31	0.433	30	-0.567	2.23e-07	strongHypo
ENSSSCG00000023462	GPR50	X	122669688	122669859	0.383	34	0.886	40	0.502	1.86e-05	strongHyper
ENSSSCG00000038807	SCAF1	6	54694897	54694919	0.63	65	1	53	0.37	6.32e-08	strongHyper
ENSSSCG00000021460	NYX	X	37103719	37103741	0.52	50	0.945	54	0.425	8.23e-07	strongHyper
ENSSSCG00000005338	RECK	1	236786293	236786341	0.425	538	0.632	252	0.206	2.8e-07	strongHyper
ENSSSCG00000036840	ENSSSCG00000036840	13	161365642	161365656	0.495	105	0.886	70	0.39	5.23e-08	strongHyper
ENSSSCG00000039901	ENSSSCG00000039901	14	66564230	66564240	0.334	78	0	38	-0.334	7.96e-06	strongHypo
ENSSSCG00000028393	ENSSSCG00000028393	14	67496567	67496577	0.449	38	0	30	-0.449	7.66e-06	strongHypo
ENSSSCG00000031717	ADCY8	4	9605995	9606037	0.105	152	0.462	132	0.357	1.42e-11	strongHyper
ENSSSCG00000004001	A1BG	6	63236813	63236841	0.463	91	0.93	116	0.467	7.51e-14	strongHyper
ENSSSCG00000021460	NYX	X	37103695	37103728	0.5	60	0.936	62	0.436	4.84e-08	strongHyper
ENSSSCG00000034376	ENSSSCG00000034376	X	65009726	65009877	0.315	1084	0.549	837	0.233	6.05e-25	strongHyper
ENSSSCG00000012454	POU3F4	X	66587933	66587953	0.562	155	0.333	76	-0.229	0.00121	strongHypo
